# Supplementary material for: Geographic Structuring of the Plasmodium falciparum Sarco(endo)plasmic Reticulum Ca2+ ATPase (PfSERCA) Gene Diversity
Source: PLoS One. 2010 Feb 25;5(2):e9424. doi: 10.1371/journal.pone.0009424 (PMC2828472; doi:10.1371/journal.pone.0009424)
Supplement: Figure S2 — Alignment of Pf-SERCA with other known SERCA to point out amino acids of interest in the falciparum protein. Alignment of the SERCA protein sequences from five Plasmodium species with ten sequences selected across the phylogenetic tree. PfSERCA has the largest sequence of all those deposited in NCBI. The global SERCA structure is easily identifiable, with a cytosolic head composed of three domains homologous to the rabbit A, P, and N domains. Note that the PfSERCA and the P.reichenowi SERCA sequence contain specific inserts absent from all other SERCAs. These inserts, mainly located in the N domain located on the cytoplasmic side of the ER contain no identifiable motif. The region was predicted to be part of the extra-membranous head responsible for closing the Ca++ channel during the E1-E2 conformational change. The integral membrane domain of the protein is composed of ten helix domains, in line with other SERCAs. The two calcium pockets are completely conserved with only a shift in the position in the sequence due to a larger head. The key P-phosphorylation residue [1] was predicted to be D357, in line with the analysis of Nagamune et al [2]. In other SERCAs, phosphorylation of this aspartate in the presence of calcium induces a major conformational E1-E2 transition in the enzyme, associated with the release of the cation into the luminal side of the membrane (reviewed in [3]). This movement involves two well conserved hinges [4]–[6] that are also present in PfSERCA: i) at the interface of N and A domains (motif 601DPPRK in rabbit SERCA, corresponding to motif 798DPPRK in PfSERCA), and ii) between N and P domains (308TNQM in rabbit, 405TNDI in PfSERCA). Along the same line, C674 recently identified as a key residue in the NO-induced glutathione regulation of the rabbit SERCA, was identified as C887 in the PfSERCA sequence [7]–[8]. The thapsigargin binding site involving (F256-I765-Y837) in the human SERCA can putatively be located in the PfSERCA (F264-I976-Y1048, [file pone.0009424.s002.xls]

## Sheet: serca_alignement
															A domain						(N ter of ATPase)																											M1 - M2
P.falciparum gi|146747596|gb|ABQ44334|		-	-	M	E	E	V	I	K	N	A	H	T	Y	D	V	E	D	V	L	K	F	L	D	V	N	K	D	N	G	L	K	N	E	E	L	D	D	R	R	L	K	Y	G	L	N	E	L	E
P. yoelii gi|23481635|gb|EAA17851.1| (AABL01001880, PlasmoDB)		-	-	M	E	N	I	L	K	Y	A	H	I	Y	N	V	E	D	V	L	R	A	V	K	V	D	E	N	R	G	L	S	E	N	E	I	R	K	R	I	M	Q	Y	G	F	N	E	L	E
P. gallinaceum Pg_c000413582		-	-	M	E	N	-	L	K	Y	A	H	I	Y	D	A	E	E	V	L	K	T	L	D	V	D	E	N	K	G	L	T	K	D	E	L	I	K	R	R	M	K	Y	G	L	N	E	L	E
P. knowlesi gi|221058276|ref|XP_002261646.1|		-	-	M	E	N	V	V	R	H	A	H	V	H	D	V	Q	E	V	L	A	A	L	E	V	D	A	T	K	G	L	T	K	S	Q	L	A	K	R	K	E	K	Y	G	L	N	E	L	E
P. berghei Pb_3562 (PlasmoDB)		-	-	M	E	N	I	L	K	Y	A	H	I	Y	N	V	E	D	V	L	R	A	I	K	V	D	E	N	R	G	L	S	E	N	E	I	R	K	R	I	M	Q	Y	G	F	N	E	L	E
P. reichenowi gi|56342179|dbj|BAD73969.1|		-	-	M	E	E	V	I	K	N	A	H	T	Y	D	V	E	D	V	L	K	F	L	D	V	N	K	D	N	G	L	K	N	E	E	L	D	D	R	R	L	K	Y	G	L	N	E	L	E
P. vivax gi|148804934|gb|EDL46333.1|		-	-	M	E	N	V	L	R	H	A	H	V	H	G	V	E	E	V	L	R	A	L	E	V	D	E	A	R	G	L	T	K	S	Q	L	A	K	R	K	E	L	Y	G	L	N	E	L	E
Ory. cuniculus gi|164738|gb|J04703.1|		-	-	-	-	-	-	M	E	A	A	H	S	K	S	T	E	E	C	L	A	Y	F	G	V	S	E	T	T	G	L	T	P	D	Q	V	K	R	H	L	E	K	Y	G	H	N	E	L	P
Homo sapiens (ubiquitous isoform a) gi|28373103|ref|NP_005164.2|		-	-	-	-	-	-	M	E	A	A	H	A	K	T	T	E	E	C	L	A	Y	F	G	V	S	E	T	T	G	L	T	P	D	Q	V	K	R	N	L	E	K	Y	G	L	N	E	L	P
Mus. musculus (cardiac Atp2a1) gi|36031131|ref|NM_007504.2|		-	-	-	-	-	-	M	E	N	A	H	T	K	T	V	E	E	V	L	G	H	F	G	V	N	E	S	T	G	L	S	L	E	Q	V	K	K	L	K	E	R	W	G	S	N	E	L	P
Mus. musculus (ubiquit) gi|31542159|ref|NP_058025.2|		-	-	-	-	-	-	M	E	E	A	H	L	L	S	A	A	D	V	L	R	R	F	S	V	T	A	E	G	G	L	S	L	E	Q	V	T	D	A	R	E	R	Y	G	P	N	E	L	P
Rattus norvegicus gi|3192969|gb|AAC19167.1|		-	-	-	-	-	-	-	-	-	-	-	-	-	-	-	-	-	-	-	-	-	-	-	-	-	-	-	-	-	-	-	-	-	-	-	-	-	-	-	-	-	-	-	-	-	-	-	-
Homo sapiens (ubiquitous isoform f) gi|28373113|ref|NP_777617.1|		-	-	-	-	-	-	M	E	A	A	H	L	L	P	A	A	D	V	L	R	H	F	S	V	T	A	E	G	G	L	S	P	A	Q	V	T	G	A	R	E	R	Y	G	P	N	E	L	P
C.elegans (sca-1) gi|32564324|ref|NP_499385.2|		-	-	-	-	-	-	M	E	D	A	H	A	K	D	A	N	E	V	C	K	F	F	G	T	G	P	E	G	-	L	T	P	Q	Q	V	E	T	L	R	N	K	Y	G	E	N	E	M	P
Homo sapiens (ubiquitous isoform c) gi|28373115|ref|NP_777618.1|		-	-	-	-	-	-	M	E	A	A	H	L	L	P	A	A	D	V	L	R	H	F	S	V	T	A	E	G	G	L	S	P	A	Q	V	T	G	A	R	E	R	Y	G	P	N	E	L	P
Leishmania donovani gi|55775687|gb|AAV65111.1|		M	A	K	L	V	L	P	D	D	P	A	S	M	D	G	H	L	I	C	S	L	L	G	V	K	E	A	R	G	L	P	Y	D	E	V	D	K	R	L	H	E	F	G	K	N	G	F	P
Trypanosoma cruzi gi|4165125|gb|AF093566.1|		M	A	L	L	S	L	P	A	T	P	S	T	M	D	A	S	A	V	T	K	C	V	R	V	D	A	K	R	G	L	P	A	D	E	V	E	E	R	R	R	Q	F	G	T	N	E	L	P
codon numbering
P.falciparum				1	2	3	4	5	6	7	8	9	10	11	12	13	14	15	16	17	18	19	20	21	22	23	24	25	26	27	28	29	30	31	32	33	34	35	36	37	38	39	40	41	42	43	44	45	46
Rabbit								1	2	3	4	5	6	7	8	9	10	11	12	13	14	15	16	17	18	19	20	21	22	23	24	25	26	27	28	29	30	31	32	33	34	35	36	37	38	39	40	41	42
human SA_1								1	2	3	4	5	6	7	8	9	10	11	12	13	14	15	16	17	18	19	20	21	22	23	24	25	26	27	28	29	30	31	32	33	34	35	36	37	38	39	40	41	42
P.falciparum		N	Q	F	D	D	L	L	V	K	I	L	L	L	A	A	F	I	S	F	V	L	T	L	L	D	M	K	H	-	K	K	I	E	I	C	D	F	I	E	P	L	V	I	V	L	I	L	I
P.yoelii		N	Q	F	D	D	L	L	V	K	I	L	L	L	A	A	F	V	S	F	A	L	T	L	L	D	M	K	D	-	N	E	V	A	L	C	D	F	I	E	P	V	V	I	L	M	I	L	I
P.gallinaceum		N	Q	F	D	D	L	L	V	K	I	L	L	L	A	A	F	I	S	F	A	L	T	L	L	D	M	K	N	-	K	N	I	A	I	S	D	F	I	E	P	L	V	I	V	L	I	L	I
P.knowlesi		N	Q	F	D	D	L	L	V	K	I	L	L	L	A	A	F	I	S	F	A	L	T	L	L	D	M	Q	S	-	H	E	V	A	I	C	D	F	I	E	P	L	V	I	V	M	I	L	I
P.berghei		N	Q	F	D	D	L	L	V	K	I	L	L	L	A	A	F	V	S	F	A	L	T	L	L	D	M	K	D	-	N	E	V	A	L	C	D	F	I	E	P	V	V	I	L	M	I	L	I
P.reichenowii		N	Q	F	D	D	L	L	V	K	I	L	L	L	A	A	F	I	S	F	V	L	T	L	L	D	M	K	H	-	K	K	I	E	I	C	D	F	I	E	P	L	V	I	V	L	I	L	I
P.vivax		N	Q	F	E	D	L	L	V	K	I	L	L	L	A	A	F	I	S	F	A	L	T	L	L	D	M	Q	S	-	H	E	V	A	L	C	D	F	I	E	P	L	V	I	V	M	I	L	I
Rabbit		E	Q	F	E	D	L	L	V	R	I	L	L	L	A	A	C	I	S	F	V	L	A	W	F	E	E	-	-	-	G	E	E	T	I	T	A	F	V	E	P	F	V	I	L	L	I	L	I
Human (Slow A_1)		E	Q	F	E	D	L	L	V	R	I	L	L	L	A	A	C	I	S	F	V	L	A	W	F	E	E	-	-	-	G	E	E	T	I	T	A	F	V	E	P	F	V	I	L	L	I	L	I
M.Musculus (cardiac)		E	Q	F	E	D	L	L	V	R	I	L	L	L	A	A	C	I	S	F	V	L	A	W	F	E	E	-	-	-	G	E	E	T	I	T	A	F	V	E	P	F	V	I	L	L	I	L	V
M.Musculus (ubiquit)		E	Q	F	E	D	L	L	V	R	I	L	L	L	A	A	L	V	S	F	V	L	A	W	F	E	E	-	-	-	G	E	E	T	T	T	A	F	V	E	P	L	V	I	M	L	I	L	V
Rattus norvegicus		-	-	-	-	-	-	-	-	-	-	-	-	-	-	-	-	-	-	-	-	-	-	-	-	-	-	-	-	-	-	-	-	-	-	-	-	-	-	-	-	-	-	-	-	-	-	-	-
Human SF		E	Q	F	E	D	L	L	V	R	I	L	L	L	A	A	L	V	S	F	V	L	A	W	F	E	E	-	-	-	G	E	E	T	T	T	A	F	V	E	P	L	V	I	M	L	I	L	V
C.elegans		E	Q	F	D	D	L	L	V	K	I	L	L	L	A	A	I	I	S	F	V	L	A	L	F	E	E	H	E	D	Q	T	E	A	V	T	A	F	V	E	P	F	V	I	L	L	I	L	I
Human SC		E	Q	F	E	D	L	L	V	R	I	L	L	L	A	A	L	V	S	F	V	L	A	W	F	E	E	-	-	-	G	E	E	T	T	T	A	F	V	E	P	L	V	I	M	L	I	L	V
Leishmania donovani		S	Q	F	E	D	T	L	V	R	I	L	L	L	A	A	F	V	S	F	C	L	A	V	L	E	S	-	-	-	-	-	N	-	V	I	D	L	V	E	P	F	I	I	L	L	I	L	T
Trypanosoma cruzi		A	Q	F	E	D	T	L	V	R	I	L	L	F	A	A	M	T	S	F	V	M	A	L	F	E	K	-	-	-	-	-	N	-	A	G	D	F	V	E	P	F	I	I	L	L	I	L	V
codon numbering
P.falciparum		59	60	61	62	63	64	65	66	67	68	69	70	71	72	73	74	75	76	77	78	79	80	81	82	83	84	85	86	-	87	88	89	90	91	92	93	94	95	96	97	98	99	100	101	102	103	104	105
Rabbit		55	56	57	58	59	60	61	62	63	64	65	66	67	68	69	70	71	72	73	74	75	76	77	78	79	80	-	-	-	81	82	83	84	85	86	87	88	89	90	91	92	93	94	95	96	97	98	99
human SA_1		55	56	57	58	59	60	61	62	63	64	65	66	67	68	69	70	71	72	73	74	75	76	77	78	79	80	-	-	-	81	82	83	84	85	86	87	88	89	90	91	92	93	94	95	96	97	98	99
P.falciparum		A	E	K	S	L	E	A	L	K	E	L	Q	P	T	K	A	K	V	L	R	D	G	K	-	-	W	E	I	I	D	S	K	Y	L	Y	V	G	D	I	I	E	L	S	V	G	N	K	T
P.yoelii		A	E	K	S	L	E	A	L	K	Q	L	Q	P	T	K	A	K	V	L	R	D	G	K	-	-	W	E	I	I	D	S	K	Y	L	T	V	G	D	I	I	E	L	S	V	G	N	K	T
P.gallinaceum		A	E	K	S	L	E	A	L	K	Q	L	Q	P	T	K	A	K	V	L	R	D	G	K	-	-	W	E	I	I	D	S	K	F	L	T	V	G	D	I	I	E	L	S	V	G	N	K	T
P.knowlesi		A	E	K	S	L	D	A	L	K	Q	L	Q	P	T	K	A	K	V	L	R	D	G	K	-	-	W	E	I	I	D	S	K	H	L	T	I	G	D	I	I	E	L	S	V	G	N	K	T
P.berghei		A	E	K	S	L	E	A	L	K	Q	L	Q	P	T	K	A	K	V	L	R	D	G	K	-	-	W	E	I	I	D	S	K	Y	L	T	V	G	D	I	I	E	L	S	V	G	N	K	T
P.reichenowii		A	E	K	S	L	E	A	L	K	E	L	Q	P	T	K	A	K	V	L	R	D	G	K	-	-	W	E	I	I	D	S	K	Y	L	Y	V	G	D	I	I	E	L	S	V	G	N	K	T
P.vivax		A	E	K	S	L	E	A	L	K	Q	L	Q	P	T	K	A	K	V	L	R	D	G	K	-	-	W	E	I	I	D	S	K	Y	L	T	V	G	D	I	I	E	L	S	V	G	N	K	T
Rabbit		A	E	N	A	I	E	A	L	K	E	Y	E	P	E	M	G	K	V	Y	R	A	D	R	K	S	V	Q	R	I	K	A	R	D	I	V	P	G	D	I	V	E	V	A	V	G	D	K	V
Human (Slow A_1)		A	E	N	A	I	E	A	L	K	E	Y	E	P	E	M	G	K	V	Y	R	A	D	R	K	S	V	Q	R	I	K	A	R	D	I	V	P	G	D	I	V	E	V	A	V	G	D	K	V
M.Musculus (cardiac)		A	E	N	A	I	E	A	L	K	E	Y	E	P	E	M	G	K	V	Y	R	Q	D	R	K	S	V	Q	R	I	K	A	K	D	I	V	P	G	D	I	V	E	I	A	V	G	D	K	V
M.Musculus (ubiquit)		A	E	S	A	I	E	A	L	K	E	Y	E	P	E	M	G	K	V	I	R	S	D	R	K	G	V	Q	R	I	R	A	R	D	I	V	P	G	D	I	V	E	V	A	V	G	D	K	V
Rattus norvegicus		-	-	-	-	-	-	-	-	-	-	-	-	-	-	-	-	-	-	-	-	-	-	-	-	-	-	-	-	-	-	-	-	-	-	-	-	-	-	-	-	-	-	-	-	-	-	-	-
Human SF		A	E	S	A	I	E	A	L	K	E	Y	E	P	E	M	G	K	V	I	R	S	D	R	K	G	V	Q	R	I	R	A	R	D	I	V	P	G	D	I	V	E	V	A	V	G	D	K	V
C.elegans		A	E	S	A	I	E	A	L	K	E	Y	E	P	E	M	A	K	V	I	R	S	G	H	H	G	I	Q	M	V	R	A	K	E	L	V	P	G	D	L	V	E	V	S	V	G	D	K	I
Human SC		A	E	S	A	I	E	A	L	K	E	Y	E	P	E	M	G	K	V	I	R	S	D	R	K	G	V	Q	R	I	R	A	R	D	I	V	P	G	D	I	V	E	V	A	V	G	D	K	V
Leishmania donovani		A	E	K	A	I	D	A	L	K	D	F	V	P	E	T	A	V	V	V	R	E	G	M	-	-	T	Q	K	I	L	A	E	N	L	V	P	G	D	I	V	E	V	A	V	G	D	R	V
Trypanosoma cruzi		A	E	S	A	I	E	A	L	K	S	F	V	P	K	T	A	V	V	L	R	E	G	K	-	-	L	V	T	V	G	A	E	N	L	V	P	A	D	I	V	E	V	S	V	G	N	R	V
codon numbering
P.falciparum		118	119	120	121	122	123	124	125	126	127	128	129	130	131	132	133	134	135	136	137	138	139	140	-	-	141	142	143	144	145	146	147	148	149	150	151	152	153	154	155	156	157	158	159	160	161	162	163
Rabbit		112	113	114	115	116	117	118	119	120	121	122	123	124	125	126	127	128	129	130	131	132	133	134	135	136	137	138	139	140	141	142	143	144	145	146	147	148	149	150	151	152	153	154	155	156	157	158	159
human SA_1		112	113	114	115	116	117	118	119	120	121	122	123	124	125	126	127	128	129	130	131	132	133	134	135	136	137	138	139	140	141	142	143	144	145	146	147	148	149	150	151	152	153	154	155	156	157	158	159
P.falciparum		S	L	K	V	E	Q	S	M	L	T	G	E	S	C	S	V	D	K	Y	A	E	K	M	E	D	S	Y	K	N	C	E	I	Q	L	K	K	N	I	L	F	S	S	T	A	I	V	C	G
P.yoelii		S	I	K	A	E	Q	S	M	L	T	G	E	S	C	S	V	D	K	Y	V	E	K	L	D	E	S	L	K	N	C	E	I	Q	L	K	K	N	I	L	F	S	S	T	A	I	V	A	G
P.gallinaceum		N	I	K	V	E	Q	S	M	L	T	G	E	S	C	T	V	D	K	Y	V	E	K	L	E	E	K	F	K	N	C	E	I	Q	L	K	K	N	I	L	F	S	S	T	S	I	V	C	G
P.knowlesi		S	I	K	V	E	Q	S	M	L	T	G	E	S	C	S	V	D	K	Y	S	E	K	L	D	P	S	Y	K	N	C	E	I	Q	L	K	R	N	I	L	F	S	S	T	A	I	V	A	G
P.berghei		S	I	K	A	E	Q	S	M	L	T	G	E	S	C	S	V	D	K	Y	V	E	K	L	D	A	S	L	K	N	C	E	I	Q	L	K	K	N	I	L	F	S	S	T	A	I	V	A	G
P.reichenowii		S	L	K	V	E	Q	S	M	L	T	G	E	S	C	S	V	D	K	Y	A	E	K	M	E	D	S	Y	K	N	C	E	I	Q	L	K	K	N	I	L	F	S	S	T	A	I	V	C	G
P.vivax		T	I	K	V	E	Q	S	M	L	T	G	E	S	C	S	V	D	K	Y	A	E	R	L	D	P	T	Y	K	D	C	E	I	Q	L	K	K	N	I	L	F	S	S	T	A	I	V	A	G
Rabbit		T	L	R	V	D	Q	S	I	L	T	G	E	S	V	S	V	I	K	H	T	E	P	V	P	D	-	-	P	R	A	V	N	Q	D	K	K	N	M	L	F	S	G	T	N	I	A	A	G
Human (Slow A_1)		T	L	R	V	D	Q	S	I	L	T	G	E	S	V	S	V	I	K	H	T	E	P	V	P	D	-	-	P	R	A	V	N	Q	D	K	K	N	M	L	F	S	G	T	N	I	A	A	G
M.Musculus (cardiac)		T	L	R	V	D	Q	S	I	L	T	G	E	S	V	S	V	I	K	H	T	D	P	V	P	D	-	-	P	R	A	V	N	Q	D	K	K	N	M	L	F	S	G	T	N	I	A	A	G
M.Musculus (ubiquit)		T	L	R	V	D	Q	S	I	L	T	G	E	S	V	S	V	T	K	H	T	D	A	I	P	D	-	-	P	R	A	V	N	Q	D	K	K	N	M	L	F	S	G	T	N	I	A	S	G
Rattus norvegicus		-	-	-	V	D	Q	S	I	L	T	G	E	S	V	S	V	I	K	H	T	D	P	V	P	D	-	-	P	R	A	V	N	Q	D	K	K	N	M	L	F	S	G	T	N	I	A	A	G
Human SF		T	L	R	V	D	Q	S	I	L	T	G	E	S	V	S	V	T	K	H	T	E	A	I	P	D	-	-	P	R	A	V	N	Q	D	K	K	N	M	L	F	S	G	T	N	I	T	S	G
C.elegans		T	I	R	I	D	Q	S	I	L	T	G	E	S	V	S	V	I	K	H	T	D	S	V	P	D	-	-	P	R	A	V	N	Q	D	K	K	N	C	L	F	S	G	T	N	V	A	S	G
Human SC		T	L	R	V	D	Q	S	I	L	T	G	E	S	V	S	V	T	K	H	T	E	A	I	P	D	-	-	P	R	A	V	N	Q	D	K	K	N	M	L	F	S	G	T	N	I	T	S	G
Leishmania donovani		T	L	R	V	D	Q	S	I	L	N	G	E	S	V	E	A	M	K	Q	V	E	S	V	R	G	-	-	-	-	K	P	E	R	F	P	S	S	M	V	Y	R	G	T	A	V	V	Y	G
Trypanosoma cruzi		T	L	R	A	D	Q	A	I	L	N	G	E	S	V	E	A	I	K	E	A	D	A	A	I	G	-	-	-	-	H	Q	D	R	F	P	S	S	M	V	Y	S	G	T	S	I	V	Y	G
codon numbering
P.falciparum		176	177	178	179	180	181	182	183	184	185	186	187	188	189	190	191	192	193	194	195	196	197	198	199	200	201	202	203	204	205	206	207	208	209	210	211	212	213	214	215	216	217	218	219	220	221	222	223
Rabbit		172	173	174	175	176	177	178	179	180	181	182	183	184	185	186	187	188	189	190	191	192	193	194	195	196			197	198	199	200	201	202	203	204	205	206	207	208	209	210	211	212	213	214	215	216	217
human SA_1		172	173	174	175	176	177	178	179	180	181	182	183	184	185	186	187	188	189	190	191	192	193	194	195	196			197	198	199	200	201	202	203	204	205	206	207	208	209	210	211	212	213	214	215	216	217
P.falciparum		T	E	I	G	H	I	Q	H	A	V	I	E	S	N	S	E	D	T	Q	T	P	L	Q	I	K	I	D	L	F	G	Q	Q	L	S	K	I	I	F	V	I	C	V	T	V	W	I	I	N
P.yoelii		T	E	I	G	N	I	Q	H	A	V	I	E	S	N	N	E	E	T	D	T	P	L	Q	I	K	I	D	S	F	G	K	Q	L	S	K	I	I	F	I	I	C	V	T	V	W	I	I	N
P.gallinaceum		T	E	I	G	N	I	Q	H	A	V	I	E	S	N	N	E	D	M	A	T	P	L	Q	I	K	I	D	L	F	G	K	Q	L	S	K	I	I	F	I	I	C	L	T	V	W	I	I	N
P.knowlesi		T	E	I	G	Q	I	Q	H	A	V	M	E	S	T	N	E	D	T	D	T	P	L	Q	I	K	I	D	S	F	G	R	Q	L	S	K	I	I	F	V	I	C	V	T	V	W	V	I	N
P.berghei		T	E	I	G	N	I	Q	H	A	V	I	E	S	N	N	E	E	T	D	T	P	L	Q	I	K	I	D	S	F	G	K	Q	L	S	K	I	I	F	I	I	C	V	T	V	W	I	I	N
P.reichenowii		T	E	I	G	H	I	Q	H	A	V	I	E	S	N	S	E	D	T	Q	T	P	L	Q	I	K	I	D	L	F	G	Q	Q	L	S	K	I	I	F	V	I	C	V	T	V	W	I	I	N
P.vivax		T	E	I	G	Q	I	Q	H	A	V	I	E	S	T	N	E	D	T	D	T	P	L	Q	I	K	I	D	A	F	G	R	Q	L	S	K	I	I	F	F	I	C	V	T	V	W	V	I	N
Rabbit		T	E	I	G	K	I	R	D	Q	M	A	A	T	E	Q	D	-	-	K	T	P	L	Q	Q	K	L	D	E	F	G	E	Q	L	S	K	V	I	S	L	I	C	V	A	V	W	L	I	N
Human (Slow A_1)		T	E	I	G	K	I	R	D	Q	M	A	A	T	E	Q	D	-	-	K	T	P	L	Q	Q	K	L	D	E	F	G	E	Q	L	S	K	V	I	S	L	I	C	V	A	V	W	L	I	N
M.Musculus (cardiac)		T	E	I	G	K	I	R	D	E	M	V	A	T	E	Q	E	-	-	R	T	P	L	Q	Q	K	L	D	E	F	G	E	Q	L	S	K	V	I	S	L	I	C	I	A	V	W	I	I	N
M.Musculus (ubiquit)		T	E	L	G	K	I	R	S	Q	M	A	A	V	E	P	E	-	-	R	T	P	L	Q	R	K	L	D	E	F	G	R	Q	L	S	H	A	I	S	V	I	C	V	A	V	W	V	I	N
Rattus norvegicus		T	E	I	G	K	I	R	D	E	M	V	A	T	E	Q	E	-	-	R	T	P	L	Q	Q	K	L	D	E	F	G	E	Q	L	S	K	V	I	S	L	I	C	I	A	V	W	I	I	N
Human SF		T	E	L	G	K	I	R	S	Q	M	A	A	V	E	P	E	-	-	R	T	P	L	Q	R	K	L	D	E	F	G	R	Q	L	S	H	A	I	S	V	I	C	V	A	V	W	V	I	N
C.elegans		T	E	I	G	K	I	R	T	E	M	A	E	T	E	N	E	-	-	K	T	P	L	Q	Q	K	L	D	E	F	G	E	Q	L	S	K	V	I	S	V	I	C	V	A	V	W	A	I	N
Human SC		T	E	L	G	K	I	R	S	Q	M	A	A	V	E	P	E	-	-	R	T	P	L	Q	R	K	L	D	E	F	G	R	Q	L	S	H	A	I	S	V	I	C	V	A	V	W	V	I	N
Leishmania donovani		T	E	M	G	F	I	E	R	D	V	R	E	R	E	E	T	-	-	K	T	P	L	Q	L	K	L	D	E	F	G	V	L	L	S	T	V	I	G	Y	I	C	L	F	V	F	V	V	N
Trypanosoma cruzi		T	E	I	G	S	I	E	R	D	V	R	E	Q	E	E	V	-	-	K	T	P	L	Q	I	K	L	D	E	F	G	M	L	L	S	K	V	I	G	Y	T	C	L	A	V	F	V	I	N
																				M3
codon numbering
P.falciparum		236	237	238	239	240	241	242	243	244	245	246	247	248	249	250	251	252	253	254	255	256	257	258	259	260	261	262	263	264	265	266	267	268	269	270	271	272	273	274	275	276	277	278	279	280	281	282	283
Rabbit		230	231	232	233	234	235	236	237	238	239	240	241	242	243	244	245	-	-	246	247	248	249	250	251	252	253	254	255	256	257	258	259	260	261	262	263	264	265	266	267	268	269	270	271	272	273	274	275
human SA_1		230	231	232	233	234	235	236	237	238	239	240	241	242	243	244	245	-	-	246	247	248	249	250	251	252	253	254	255	256	257	258	259	260	261	262	263	264	265	266	267	268	269	270	271	272	273	274	275
P.falciparum		-	-	-	-	-	-	S	F	L	Y	G	C	L	Y	Y	F	K	I	S	V	A	L	A	V	A	A	I	P	E	G	L	P	A	V	I	T	T	C	L	A	L	G	T	R	R	M	V	K
P.yoelii		-	-	-	-	-	-	S	F	L	Y	G	C	L	Y	Y	F	K	I	S	V	A	L	A	V	A	A	I	P	E	G	L	P	A	V	I	T	T	C	L	A	L	G	T	R	R	M	V	K
P.gallinaceum		-	-	-	-	-	-	S	F	L	Y	G	C	L	Y	Y	F	K	I	S	V	A	L	A	V	A	A	I	P	E	G	L	P	A	V	I	T	T	C	L	A	L	G	T	R	R	M	V	K
P.knowlesi		-	-	-	-	-	-	S	F	L	Y	G	C	L	Y	Y	F	K	I	S	V	A	L	A	V	A	A	I	P	E	G	L	P	A	V	I	T	T	C	L	A	L	G	T	R	R	M	V	K
P.berghei		-	-	-	-	-	-	S	F	L	Y	G	C	L	Y	Y	F	K	I	S	V	A	L	A	V	A	A	I	P	E	G	L	P	A	V	I	T	T	C	L	A	L	G	T	R	R	M	V	K
P.reichenowii		-	-	-	-	-	-	S	F	L	Y	G	C	L	Y	Y	F	K	I	S	V	A	L	A	V	A	A	I	P	E	G	L	P	A	V	I	T	T	C	L	A	L	G	T	R	R	M	V	K
P.vivax		-	-	-	-	-	-	S	F	L	Y	G	C	L	Y	Y	F	K	I	S	V	A	L	A	V	A	A	I	P	E	G	L	P	A	V	I	T	T	C	L	A	L	G	T	R	R	M	V	K
Rabbit		-	-	-	-	-	-	S	W	I	R	G	A	I	Y	Y	F	K	I	A	V	A	L	A	V	A	A	I	P	E	G	L	P	A	V	I	T	T	C	L	A	L	G	T	R	R	M	A	K
Human (Slow A_1)		-	-	-	-	-	-	S	W	F	R	G	A	I	Y	Y	F	K	I	A	V	A	L	A	V	A	A	I	P	E	G	L	P	A	V	I	T	T	C	L	A	L	G	T	R	R	M	A	K
M.Musculus (cardiac)		-	-	-	-	-	-	S	W	I	R	G	A	I	Y	Y	F	K	I	A	V	A	L	A	V	A	A	I	P	E	G	L	P	A	V	I	T	T	C	L	A	L	G	T	R	R	M	A	K
M.Musculus (ubiquit)		-	-	-	-	-	-	S	W	L	R	G	A	V	Y	Y	F	K	I	A	V	A	L	A	V	A	A	I	P	E	G	L	P	A	V	I	T	T	C	L	A	L	G	T	R	R	M	A	R
Rattus norvegicus		-	-	-	-	-	-	S	W	I	R	G	A	I	Y	Y	F	K	I	A	V	A	L	A	V	A	A	I	P	E	G	L	P	A	V	I	T	T	C	L	A	L	G	T	R	R	M	A	K
Human SF		-	-	-	-	-	-	S	W	L	R	G	A	V	Y	Y	F	K	I	A	V	A	L	A	V	A	A	I	P	E	G	L	P	A	V	I	T	T	C	L	A	L	G	T	R	R	M	A	R
C.elegans		-	-	-	-	-	-	S	W	V	K	G	A	I	Y	Y	F	K	I	A	V	A	L	A	V	A	A	I	P	E	G	L	P	A	V	I	T	T	C	L	A	L	G	T	R	R	M	A	K
Human SC		-	-	-	-	-	-	S	W	L	R	G	A	V	Y	Y	F	K	I	A	V	A	L	A	V	A	A	I	P	E	G	L	P	A	V	I	T	T	C	L	A	L	G	T	R	R	M	A	R
Leishmania donovani		E	E	S	W	F	E	R	Y	I	Q	P	T	V	H	S	L	K	V	A	V	A	L	A	V	A	A	I	P	E	G	L	P	A	V	V	T	T	C	L	A	L	G	S	R	K	M	A	R
Trypanosoma cruzi		D	E	P	W	Y	E	R	F	I	A	P	A	I	H	C	L	K	V	A	I	A	L	A	V	A	A	I	P	E	G	L	P	A	V	V	T	T	C	L	A	L	G	T	R	R	M	A	R
																																							M4
codon numbering
P.falciparum		-	-	-	-	-	-	294	295	296	297	298	299	300	301	302	303	304	305	306	307	308	309	310	311	312	313	314	315	316	317	318	319	320	321	322	323	324	325	326	327	328	329	330	331	332	333	334	335
Rabbit		-	-	-	-	-	-	287	288	289	290	291	292	293	294	295	296	297	298	299	300	301	302	303	304	305	306	307	308	309	310	311	312	313	314	315	316	317	318	319	320	321	322	323	324	325	326	327	328
human SA_1		-	-	-	-	-	-	287	288	289	290	291	292	293	294	295	296	297	298	299	300	301	302	303	304	305	306	307	308	309	310	311	312	313	314	315	316	317	318	319	320	321	322	323	324	325	326	327	328
P.falciparum		T	L	G	C	T	T	V	I	C	S	D	K	T	G	T	L	T	T	N	Q	M	T	T	T	V	F	H	L	F	R	E	S	D	S	L	T	E	Y	Q	L	C	Q	K	G	D	T	Y	Y
P.yoelii		T	L	G	C	T	T	V	I	C	S	D	K	T	G	T	L	T	T	N	Q	M	T	A	T	V	F	H	I	F	R	E	S	N	T	L	K	E	Y	Q	L	C	Q	R	G	D	T	F	F
P.gallinaceum		T	L	G	C	T	T	V	I	C	S	D	K	T	G	T	L	T	T	N	Q	M	T	A	T	V	F	H	L	F	R	E	S	D	A	L	T	E	Y	Q	L	C	Q	K	G	D	T	F	Y
P.knowlesi		T	L	G	C	T	T	V	I	C	S	D	K	T	G	T	L	T	T	N	Q	M	T	A	T	V	F	H	L	F	K	E	A	T	V	L	K	E	Y	Q	L	C	Q	K	G	E	T	F	F
P.berghei		T	L	G	C	T	T	V	I	C	S	D	K	T	G	T	L	T	T	N	Q	M	T	A	T	V	F	H	I	F	R	E	S	N	T	L	K	E	Y	Q	L	C	Q	R	G	D	T	F	F
P.reichenowii		T	L	G	C	T	T	V	I	C	S	D	K	T	G	T	L	T	T	N	Q	M	T	T	T	V	F	H	L	F	R	E	S	D	S	L	T	E	Y	Q	L	C	Q	K	G	D	T	Y	Y
P.vivax		T	L	G	C	T	T	V	I	C	S	D	K	T	G	T	L	T	T	N	Q	M	T	A	T	V	F	H	L	F	K	E	P	T	S	L	K	E	Y	Q	L	C	Q	K	G	E	T	F	F
Rabbit		T	L	G	C	T	S	V	I	C	S	D	K	T	G	T	L	T	T	N	Q	M	S	V	C	K	M	F	I	I	D	K	V	D	G	-	-	-	-	D	F	C	S	-	L	N	E	F	S
Human (Slow A_1)		T	L	G	C	T	S	V	I	C	S	D	K	T	G	T	L	T	T	N	Q	M	S	V	C	K	M	F	I	I	D	K	V	D	G	-	-	-	-	D	I	C	L	-	L	N	E	F	S
M.Musculus (cardiac)		T	L	G	C	T	S	V	I	C	S	D	K	T	G	T	L	T	T	N	Q	M	S	V	C	R	M	F	I	L	D	K	V	E	G	-	-	-	-	D	T	C	S	-	L	N	E	F	S
M.Musculus (ubiquit)		T	L	G	C	T	S	V	I	C	S	D	K	T	G	T	L	T	T	N	Q	M	S	V	C	R	M	F	V	V	A	E	A	E	A	-	-	-	-	G	T	C	R	-	L	H	E	F	T
Rattus norvegicus		8	L	G	C	T	S	V	I	C	S	D	K	T	G	T	L	T	T	N	Q	M	S	V	C	R	M	F	I	L	D	K	V	E	G	-	-	-	-	D	T	C	S	-	L	N	E	F	T
Human SF		T	L	G	C	T	S	V	I	C	S	D	K	T	G	T	L	T	T	N	Q	M	S	V	C	R	M	F	V	V	A	E	A	D	A	-	-	-	-	G	S	C	L	-	L	H	E	F	T
C.elegans		T	L	G	C	T	S	V	I	C	S	D	K	T	G	T	L	T	T	N	Q	M	S	V	S	K	M	F	I	A	G	Q	A	S	G	-	-	-	-	D	N	I	N	-	F	T	E	F	A
Human SC		T	L	G	C	T	S	V	I	C	S	D	K	T	G	T	L	T	T	N	Q	M	S	V	C	R	M	F	V	V	A	E	A	D	A		-	-	-	G	S	C	L	-	L	H	E	F	T
Leishmania donovani		T	F	G	R	C	T	V	I	C	S	D	K	T	G	T	L	T	T	N	M	M	S	V	S	E	V	V	T	M	E	P	S	G	K	-	-	-	-	-	-	-	-	-	A	H	K	Y	S
Trypanosoma cruzi		T	S	A	G	G	T	V	I	W	S	D	K	T	G	T	L	T	T	D	M	M	S	V	M	E	I	F	T	L	G	L	D	G	N	-	-	-	-	-	-	-	-	-	P	R	E	Y	E
																				Hinge
codon numbering
P.falciparum		348	349	350	351	352	353	354	355	356	357	358	359	360	361	362	363	364	365	366	367	368	369	370	371	372	373	374	375	376	377	378	379	380	381	382	383	384	385	386	387	388	389	390	391	392	393	394	395
Rabbit		341	342	343	344	345	346	347	348	349	350	351	352	353	354	355	356	357	358	359	360	361	362	363	364	365	366	367	368	369	370	371	372	373	374					375	376	377	378		379	380	381	382	383
human SA_1		341	342	343	344	345	346	347	348	349	350	351	352	353	354	355	356	357	358	359	360	361	362	363	364	365	366	367	368	369	370	371	372	373	374					375	376	377	378		379	380	381	382	383
P.falciparum		Y	A	G	E	S	S	F	F	N	K	L	K	D	E	G	N	V	E	A	L	T	D	D	G	E	E	G	S	I	D	E	A	D	P	Y	S	D	Y	F	S	S	D	S	K	K	M	K	N
P.yoelii		-	-	-	-	S	-	F	F	N	K	L	K	E	-	-	-	-	-	-	-	S	P	N	N	E	-	-	-	-	-	-	-	-	-	-	S	S	Y	K	-	-	-	-	K	K	I	S	K
P.gallinaceum		-	-	-	-	-	-	F	F	N	K	L	K	K	Q	-	-	-	-	-	-	G	Q	I	D	E	-	-	-	-	-	-	-	-	-	-	-	-	-	-	-	-	-	-	K	N	T	T	D
P.knowlesi		-	-	-	N	D	S	F	F	N	K	L	K	Q	E	E	R	L	S	S	-	K	K	A	D	Q	T	S	Y	Q	N	S	S	T	V	T	S	K	G	N	N	T	H	S	S	K	H	S	L
P.berghei		-	-	-	-	D	S	F	F	K	K	L	K	E	-	-	-	-	-	-	-	V	P	N	N	E	-	-	Y	-	-	-	-	-	-	-	-	S	Y	K	K	-	-	-	-	K	I	S	K
P.reichenowii		Y	A	G	E	S	S	F	F	N	K	L	K	E	E	G	N	V	E	A	L	T	D	D	G	G	E	G	L	I	D	D	A	D	P	Y	S	D	Y	F	S	S	G	S	K	N	M	K	N
P.vivax		-	-	-	N	D	S	F	F	N	K	L	K	R	E	G	R	V	S	S	Q	V	A	S	Q	A	S	Y	E	E	C	G	A	V	T	S	R	G	N	R	K	H	S	S	G	R	L	S	Y
Rabbit		-	-	-	-	-	-	-	-	-	V	L	K	N	-	-	-	-	-	-	-	-	-	-	-	-	-	-	-	-	-	-	-	-	-	-	-	-	-	-	-	-	-	-	-	-	-	-	-
Human (Slow A_1)		-	-	-	-	-	-	-	-	-	V	L	K	N	-	-	-	-	-	-	-	-	-	-	-	-	-	-	-	-	-	-	-	-	-	-	-	-	-	-	-	-	-	-	-	-	-	-	-
M.Musculus (cardiac)		Q	-	-	-	-	-	-	-	-	-	-	K	D	-	-	-	-	-	-	-	-	-	-	-	-	-	-	-	-	-	-	-	-	-	-	-	-	-	-	-	-	-	-	-	-	-	-	-
M.Musculus (ubiquit)		-	-	-	-	-	-	-	-	-	-	-	-	-	-	-	-	-	-	-	-	-	-	-	-	-	-	-	-	-	-	-	-	-	-	-	-	-	-	-	-	-	-	-	-	-	-	-	-
Rattus norvegicus		-	-	-	-	-	-	-	-	-	-	-	-	-	-	-	-	-	-	-	-	-	-	-	-	-	-	-	-	-	-	-	-	-	-	-	-	-	-	-	-	-	-	-	-	-	-	-	-
Human SF		-	-	-	-	-	-	-	-	-	-	-	-	-	-	-	-	-	-	-	-	-	-	-	-	-	-	-	-	-	-	-	-	-	-	-	-	-	-	-	-	-	-	-	-	-	-	-	-
C.elegans		-	-	-	-	-	-	-	-	-	-	-	-	-	-	-	-	-	-	-	-	-	-	-	-	-	-	-	-	-	-	-	-	-	-	-	-	-	-	-	-	-	-	-	-	-	-	-	-
Human SC		-	-	-	-	-	-	-	-	-	-	-	-	-	-	-	-	-	-	-	-	-	-	-	-	-	-	-	-	-	-	-	-	-	-	-	-	-	-	-	-	-	-	-	-	-	-	-	-
Leishmania donovani		-	-	-	-	-	-	-	-	-	-	-	-	-	-	-	-	-	-	-	-	-	-	-	-	-	-	-	-	-	-	-	-	-	-	-	-	-	-	-	-	-	-	-	-	-	-	-	-
Trypanosoma cruzi		-	-	-	-	-	-	-	-	-	-	-	-	-	-	-	-	-	-	-	-	-	-	-	-	-	-	-	-	-	-	-	-	-	-	-	-	-	-	-	-	-	-	-	-	-	-	-	-
codon numbering
P.falciparum		407	408	409	410	411	412	413	414	415	416	417	418	419	420	421	422	423	424	425	426	427	428	429	430	431	432	433	434	435	436	437	438	439	440	441	442	443	444	445	446	447	448	449	450	451	452	453	454
Rabbit											395	396	397	398
human SA_1											395	396	397	398
P.falciparum		N	N	N	N	N	N	N	S	S	R	S	G	-	-	-	-	-	A	K	R	N	I	P	L	K	E	M	K	S	N	E	N	T	I	I	S	R	G	S	K	I	L	E	D	K	I	N	K
P.yoelii		D	D	D	D	D	T	D	Y	E	R	-	-	-	-	-	-	-	-	E	-	-	-	P	L	I	N	M	K	S	N	V	N	T	I	I	S	R	G	S	K	I	I	D	D	K	I	N	K
P.gallinaceum		K	N	R	N	N	E	D	K	E	G	-	-	-	-	-	-	-	-	-	-	-	I	P	L	K	E	M	E	T	K	E	N	T	F	I	S	R	G	S	K	I	I	E	D	K	I	N	K
P.knowlesi		K	N	F	G	E	S	D	S	E	K	Y	E	H	Y	P	S	D	A	E	T	E	K	S	L	E	K	M	H	T	N	V	N	T	I	I	S	R	G	S	K	I	L	E	D	K	I	K	K
P.berghei		N	D	E	D	D	T	D	Y	E	K	-	-	-	-	-	-	-	-	E	-	-	-	P	L	I	N	M	K	S	N	V	N	T	I	I	S	R	G	S	K	I	I	D	D	K	I	N	K
P.reichenowii		N	N	N	N	N	N	N	S	S	S	S	S	-	-	-	-	-	A	K	R	N	I	P	L	K	E	M	K	S	N	E	N	T	I	I	S	R	G	S	K	I	L	E	D	K	I	N	K
P.vivax		S	G	S	G	S	D	N	Y	E	E	Y	P	-	-	-	S	G	D	E	T	D	Q	P	L	K	Q	M	H	T	N	V	N	T	I	I	S	R	G	S	K	I	L	E	D	K	I	K	K
Rabbit		-	-	-	-	-	-	D	-	-	K	-	-	-	-	-	-	-	-	-	-	-	-	P	-	-	-	-	-	-	-	-	-	-	-	I	R	S	G	-	-	-	-	-	-	-	-	-	-
Human (Slow A_1)		-	-	-	-	-	-	D	-	-	K	-	-	-	-	-	-	-	-	-	-	-	-	P	-	-	-	-	-	-	-	-	-	-	-	V	R	P	G	-	-	-	-	-	-		-	-	-
M.Musculus (cardiac)		-	-	-	-	-	-	D	-	-	K	-	-	-	-	-	-	-	-	-	-	-	-	P	-	-	-	-	-	-	-	-	-	-	-	-	-	-	-	-	-	-	-	-	-	-	V	K	C
M.Musculus (ubiquit)		-	-	-	-	-	-	-	-	-	-	-	-	-	-	-	-	-	-	-	-	-	-	-	-	-	-	-	-	-	-	-	-	-	-	V	R	Q	G	E	Q	P	V	R	-	-	-	-	C
Rattus norvegicus		-	-	-	-	-	-	-	-	-	-	-	-	-	-	-	-	-	-	-	-	-	-	-	-	-	-	-	-	-	-	-	-	-	-	V	Q	K	D	D	K	P	V	K	-	-	-	-	C
Human SF		-	-	-	-	-	-	-	-	-	-	-	-	-	-	-	-	-	-	-	-	-	-	-	-	-	-	-	-	-	-	-	-	-	-	V	R	Q	G	D	Q	P	V	R	-	-	-	-	C
C.elegans		-	-	-	-	-	-	-	-	-	-	-	-	-	-	-	-	-	-	-	-	-	-	-	-	-	-	-	-	-	-	-	-	-	-	V	S	T	N	G	R	E	I	N	P	A	-	-	A
Human SC		-	-	-	-	-	-	-	-	-	-	-	-	-	-	-	-	-	-	-	-	-	-	-	-	-	-	-	-	-	-	-	-	-	-	V	R	Q	G	D	Q	P	V	R	-	-	-	-	C
Leishmania donovani		-	-	-	-	-	-	-	-	-	-	-	-	-	-	-	-	-	-	-	-	-	-	-	-	-	-	-	-	-	-	-	-	-	A	V	S	H	N	G	T	L	A	G	-	-	-	D	V
Trypanosoma cruzi		-	-	-	-	-	-	-	-	-	-	-	-	-	-	-	-	-	-	-	-	-	-	-	-	-	-	-	-	-	-	-	-	-	V	V	T	C	G	G	K	P	V	T	-	-	-	S	A
codon numbering
P.falciparum		459	460	461	462	463	464	465	466	467	468	469	470						471	472	473	474	475	476	477	478	479	480	481	482	483	484	485	486	487	488	489	490	491	492	493	494	495	496	497	498	499	500	501
Rabbit								398			399													400												401	402	403	404
human SA_1								398			399													400												401	402	403	404
P.falciparum		C	L	V	N	C	N	E	A	N	I	F	C	N	D	N	S	Q	I	V	K	K	F	G	D	S	T	E	L	A	L	L	H	F	V	H	N	F	D	I	L	P	T	F	S	K	N	N	K
P.yoelii		C	L	C	N	C	N	E	A	S	I	L	C	N	V	N	N	K	I	V	K	T	F	G	D	S	T	E	L	A	L	L	H	F	V	H	N	F	N	I	L	P	N	N	T	K	N	N	K
P.gallinaceum		C	L	V	N	C	N	E	A	N	I	F	C	N	S	N	S	E	I	V	K	K	F	G	D	S	T	E	L	A	L	L	Y	F	V	H	N	F	D	I	L	P	T	C	S	K	G	N	K
P.knowlesi		C	M	V	N	C	N	E	A	N	I	F	C	N	D	K	N	A	I	V	K	V	F	G	D	S	T	E	L	A	L	L	H	F	V	H	N	F	D	I	K	P	S	S	V	K	N	N	A
P.berghei		C	L	C	N	C	N	E	A	S	I	L	C	N	M	N	N	K	I	V	K	T	F	G	V	V	Q	R	L	A	L	L	H	F	V	H	N	F	N	I	I	P	N	N	T	K	N	N	K
P.reichenowii		C	L	V	N	C	N	E	A	N	I	F	C	N	D	N	S	Q	I	V	K	K	F	G	D	S	T	E	L	A	L	L	H	F	V	H	N	F	D	I	L	P	T	F	S	K	N	N	K
P.vivax		C	M	V	N	C	N	E	A	N	I	F	C	N	D	R	N	E	I	V	K	V	F	G	D	S	T	E	L	A	L	L	H	F	V	H	N	F	D	I	K	P	N	A	V	R	N	N	A
Rabbit		C	A	L	-	C	N	D	S	S	L	D	F	N	E	T	K	G	V	Y	E	K	V	G	E	A	T	E	T	A	L	T	T	L	V	E	K	M	N	V	F	N	T	E	V	R	N	-	-
Human (Slow A_1)		C	A	L	-	C	N	D	S	S	L	D	F	N	E	A	K	G	V	Y	E	K	V	G	E	A	T	E	T	A	L	T	T	L	V	E	K	M	N	V	F	N	T	D	V	R	S	-	-
M.Musculus (cardiac)		C	A	L	-	C	N	D	S	A	L	D	Y	N	E	A	K	G	V	Y	E	K	V	G	E	A	T	E	T	A	L	T	C	L	V	E	K	M	N	V	F	D	T	E	L	K	G	-	-
M.Musculus (ubiquit)		C	A	L	-	C	N	D	S	A	L	D	Y	N	E	A	K	G	V	Y	E	K	V	G	E	A	T	E	T	A	L	T	C	L	V	E	K	M	N	V	F	D	T	D	L	K	G	-	-
Rattus norvegicus		C	A	L	-	C	N	D	S	A	L	D	Y	N	E	A	K	G	V	Y	E	K	V	G	E	A	T	E	T	A	L	T	C	L	V	E	K	M	N	V	F	D	T	E	L	K	G	-	-
Human SF		C	A	L	-	C	N	D	S	A	L	D	Y	N	E	A	K	G	V	Y	E	K	V	G	E	A	T	E	T	A	L	T	C	L	V	E	K	M	N	V	F	D	T	D	L	Q	A	-	-
C.elegans		C	A	M	-	C	N	D	S	S	V	D	Y	N	E	T	K	K	I	Y	E	K	V	G	E	A	T	E	T	A	L	I	V	L	A	E	K	M	N	V	F	G	T	S	K	A	G	-	-
Human SC		C	A	L	-	C	N	D	S	A	L	D	Y	N	E	A	K	G	V	Y	E	K	V	G	E	A	T	E	T	A	L	T	C	L	V	E	K	M	N	V	F	D	T	D	L	Q	A	-	-
Leishmania donovani		I	A	T	L	C	S	D	A	S	L	I	Y	G	T	R	S	V	E	V	E	K	V	G	D	A	T	E	A	A	L	L	V	M	S	E	K	L	Y	H	S	A	A	R	N	G	V	-	-
Trypanosoma cruzi		I	A	V	L	C	N	D	A	S	L	H	Y	N	T	T	N	G	Q	V	E	K	I	G	E	A	T	E	A	A	L	L	V	M	S	E	K	L	A	H	A	T	D	P	-	-	-	-	-
codon numbering
P.falciparum		514	515	516	517	518	519	520	521	522	523	524	525	526	527	528	529	530	531	532	533	534	535	536	537	538	539	540	541	542	543	544	545	546	547	548	549	550	551	552	553	554	555	556	557	558	559	560	561
Rabbit		416	417	418	419	420	421	422	423	424	425	426	427	428	429	430	431	432	433	434	435	436	437	438	439	440	441	442	443	444	445	446	447	448	449	450	451	452	453	454	455	456	457	458	459	460	461
human SA_1		416	417	418	419	420	421	422	423	424	425	426	427	428	429	430	431	432	433	434	435	436	437	438	439	440	441	442	443	444	445	446	447	448	449	450	451	452	453	454	455	456	457	458	459	460	461
P.falciparum		Q	S	S	N	K	K	D	K	S	P	R	G	I	N	K	F	F	S	S	K	N	D	N	S	H	I	T	S	T	L	N	E	N	D	K	N	-	-	-	-	-	-	-	-	L	K	N	A
P.yoelii		N	N	I	T	K	Q	N	-	-	-	-	-	-	-	-	-	-	-	S	D	L	N	G	G	H	D	S	S	T	Y	K	K	N	-	-	-	-	-	-	-	-	-	-	-	-	-	-	-
P.gallinaceum		N	Y	G	N	K	K	G	D	L	K	K	-	-	N	-	-	-	-	S	P	N	N	N	K	L	D	N	N	K	S	N	N	N	-	-	-	-	-	-	-	-	-	-	-	-	-	-	-
P.knowlesi		A	S	G	K	G	K	G	-	-	-	-	-	-	-	-	-	-	-	K	K	G	K	E	E	K	A	T	S	S	I	G	A	N	-	-	-	-	-	-	-	-	-	-	-	-	-	-	-
P.berghei		N	S	I	S	K	K	N	-	-	-	-	-	-	-	-	-	-	-	S	D	I	N	I	D	Y	D	S	S	I	Y	R	N	D	-	-	-	-	-	-	-	-	-	-	-	-	-	-	-
P.reichenowii		Q	S	S	N	K	K	D	K	S	P	R	G	I	N	K	F	F	S	S	K	N	D	N	S	H	I	S	S	T	L	N	E	N	D	K	N	S	S	N	S	N	N	I	N	L	K	N	A
P.vivax		G	K	A	A	K	E	G	-	-	-	-	-	-	-	-	-	-	-	G	K	A	T	S	S	G	G	G	A	I	S	G	D	P	-	-	-	-	-	-	-	-	-	-	-	-	-	-	-
Rabbit		-	-	-	-	-	-	-	-	-	-	-	-	-	-	-	-	-	-	-	-	-	-	-	-	-	-	-	-	-	-	-	-	-	-	-	-	-	-	-	-	-	-	-	-	-	-	-	-
Human (Slow A_1)		-	-	-	-	-	-	-	-	-	-	-	-	-	-	-	-	-	-	-	-	-	-	-	-	-	-	-	-	-	-	-	-	-	-	-	-	-	-	-	-	-	-	-	-	-	-	-	-
M.Musculus (cardiac)		-	-	-	-	-	-	-	-	-	-	-	-	-	-	-	-	-	-	-	-	-	-	-	-	-	-	-	-	-	-	-	-	-	-	-	-	-	-	-	-	-	-	-	-	-	-	-	-
M.Musculus (ubiquit)		-	-	-	-	-	-	-	-	-	-	-	-	-	-	-	-	-	-	-	-	-	-	-	-	-	-	-	-	-	-	-	-	-	-	-	-	-	-	-	-	-	-	-	-	-	-	-	-
Rattus norvegicus		-	-	-	-	-	-	-	-	-	-	-	-	-	-	-	-	-	-	-	-	-	-	-	-	-	-	-	-	-	-	-	-	-	-	-	-	-	-	-	-	-	-	-	-	-	-	-	-
Human SF		-	-	-	-	-	-	-	-	-	-	-	-	-	-	-	-	-	-	-	-	-	-	-	-	-	-	-	-	-	-	-	-	-	-	-	-	-	-	-	-	-	-	-	-	-	-	-	-
C.elegans		-	-	-	-	-	-	-	-	-	-	-	-	-	-	-	-	-	-	-	-	-	-	-	-	-	-	-	-	-	-	-	-	-	-	-	-	-	-	-	-	-	-	-	-	-	-	-	-
Human SC		-	-	-	-	-	-	-	-	-	-	-	-	-	-	-	-	-	-	-	-	-	-	-	-	-	-	-	-	-	-	-	-	-	-	-	-	-	-	-	-	-	-	-	-	-	-	-	-
Leishmania donovani		-	-	-	-	-	-	-	-	-	-	-	-	-	-	-	-	-	-	-	-	-	-	-	-	-	-	-	-	-	-	-	-	-	-	-	-	-	-	-	-	-	-	-	-	-	-	-	-
Trypanosoma cruzi		-	-	-	-	-	-	-	-	-	-	-	-	-	-	-	-	-	-	-	-	-	-	-	-	-	-	-	-	-	-	-	-	-	-	-	-	-	-	-	-	-	-	-	-	-	-	-	-
codon numbering
P.falciparum		574	575	576	577	578	579	580	581	582	583	584	585	586	587	588	589	590	591	592	593	594	595	596	597	598	599	600	601	602	603	604	605	606	607	608	609									610	611	612	613
Rabbit
human SA_1
P.falciparum		N	G	Y	E	A	I	G	E	N	T	F	E	H	G	T	S	F	E	N	C	F	H	S	K	L	G	N	K	I	N	T	T	S	T	H	N	N	N	N	-	-	-	-	-	-	N	N	N
P.yoelii		-	-	-	-	-	-	-	-	-	-	-	-	-	-	-	-	-	-	-	-	-	-	-	-	-	-	-	K	I	S	D	K	K	S	E	P	-	-	-	-	-	-	-	-	-	-	-	-
P.gallinaceum		-	-	-	-	-	-	-	-	-	-	-	-	-	-	-	-	-	-	-	-	-	-	-	-	T	L	C	S	V	S	T	T	C	T	N	S	T	S	S	-	-	-	-	-	-	N	K	E
P.knowlesi		-	-	-	-	-	-	-	-	-	-	-	-	-	-	-	-	-	-	-	-	-	-	-	-	-	-	-	H	M	D	E	S	S	G	Q	R	D	N	K	-	-	-	-	-	-	E	E	S
P.berghei		-	-	-	-	-	-	-	-	-	-	-	-	-	-	-	-	-	-	-	-	-	-	-	-	K	K	T	K	I	S	D	K	K	S	E	P	-	-	-	-	-	-	-	-	-	-	-	-
P.reichenowii		N	G	Y	E	A	I	G	E	N	T	F	E	H	G	T	S	F	E	N	C	F	H	S	K	L	G	N	K	I	N	T	T	S	T	H	N	N	N	N	N	I	N	N	N	N	N	N	N
P.vivax		-	-	-	-	-	-	-	-	-	-	-	-	-	-	-	-	-	-	-	-	-	-	-	-	-	-	S	N	G	N	T	S	S	G	D	P	P	N	G	-	-	-	-	-	-	E	E	G
Rabbit		-	-	-	-	-	-	-	-	-	-	-	-	-	-	-	-	-	-	-	-	-	-	-	-	-	-	-	-	-	-	-	-	-	-	-	-	-	-	-	-	-	-	-	-	-	-	-	-
Human (Slow A_1)		-	-	-	-	-	-	-	-	-	-	-	-	-	-	-	-	-	-	-	-	-	-	-	-	-	-	-	-	-	-	-	-	-	-	-	-	-	-	-	-	-	-	-	-	-	-	-	-
M.Musculus (cardiac)		-	-	-	-	-	-	-	-	-	-	-	-	-	-	-	-	-	-	-	-	-	-	-	-	-	-	-	-	-	-	-	-	-	-	-	-	-	-	-	-	-	-	-	-	-	-	-	-
M.Musculus (ubiquit)		-	-	-	-	-	-	-	-	-	-	-	-	-	-	-	-	-	-	-	-	-	-	-	-	-	-	-	-	-	-	-	-	-	-	-	-	-	-	-	-	-	-	-	-	-	-	-	-
Rattus norvegicus		-	-	-	-	-	-	-	-	-	-	-	-	-	-	-	-	-	-	-	-	-	-	-	-	-	-	-	-	-	-	-	-	-	-	-	-	-	-	-	-	-	-	-	-	-	-	-	-
Human SF		-	-	-	-	-	-	-	-	-	-	-	-	-	-	-	-	-	-	-	-	-	-	-	-	-	-	-	-	-	-	-	-	-	-	-	-	-	-	-	-	-	-	-	-	-	-	-	-
C.elegans		-	-	-	-	-	-	-	-	-	-	-	-	-	-	-	-	-	-	-	-	-	-	-	-	-	-	-	-	-	-	-	-	-	-	-	-	-	-	-	-	-	-	-	-	-	-	-	-
Human SC		-	-	-	-	-	-	-	-	-	-	-	-	-	-	-	-	-	-	-	-	-	-	-	-	-	-	-	-	-	-	-	-	-	-	-	-	-	-	-	-	-	-	-	-	-	-	-	-
Leishmania donovani		-	-	-	-	-	-	-	-	-	-	-	-	-	-	-	-	-	-	-	-	-	-	-	-	-	-	-	-	-	-	-	-	-	-	-	-	-	-	-	-	-	-	-	-	-	-	-	-
Trypanosoma cruzi		-	-	-	-	-	-	-	-	-	-	-	-	-	-	-	-	-	-	-	-	-	-	-	-	-	-	-	-	-	-	-	-	-	-	-	-	-	-	-	-	-	-	-	-	-	-	-	-
codon numbering
P.falciparum		626	627	628	629	630	631	632	633	634	635	636	637	638	639	640	641	642	643	644	645	646	647	648	649	650	651	652	653	654	655	656	657	658	659	660	661	662	663	664							665	666	667
Rabbit
human SA_1
P.falciparum		S	W	R	N	E	C	K	Q	I	K	I	I	E	F	T	R	E	R	K	L	M	S	V	I	V	E	N	K	K	K	E	-	-	-	-	-	I	I	L	Y	C	K	G	A	P	E	N	I
P.yoelii		A	W	R	N	E	C	T	I	M	R	I	I	E	F	T	R	E	R	K	L	M	S	V	V	V	E	N	S	K	N	E	-	-	-	-	-	Y	I	L	Y	C	K	G	A	P	E	N	I
P.gallinaceum		A	W	R	N	E	C	K	Q	I	K	I	I	E	F	T	R	E	R	K	L	M	S	V	I	V	E	N	D	K	K	E	-	-	-	-	-	L	I	L	Y	C	K	G	A	P	E	N	I
P.knowlesi		A	W	R	N	E	C	Q	L	I	K	I	I	E	F	T	R	E	R	K	L	M	S	V	I	V	E	N	K	K	K	D	-	-	-	-	-	F	I	L	Y	C	K	G	A	P	E	N	I
P.berghei		A	W	R	D	E	C	T	I	M	R	I	I	E	F	T	R	E	R	K	L	M	S	V	I	V	E	N	N	K	N	E	-	-	-	-	-	Y	I	L	Y	C	K	G	A	P	E	N	I
P.reichenowii		S	W	R	N	E	C	K	Q	I	K	I	I	E	F	T	R	E	R	K	L	M	S	V	I	V	E	N	K	K	K	E	-	-	-	-	-	I	I	L	Y	C	K	G	A	P	E	N	I
P.vivax		A	W	R	N	E	C	Q	L	I	K	I	I	E	F	T	R	E	R	K	L	M	S	V	I	V	E	N	K	K	K	D	-	-	-	-	-	P	I	L	Y	C	K	G	A	P	E	N	I
Rabbit		V	I	R	Q	L	M	K	K	E	F	T	L	E	F	S	R	D	R	K	S	M	S	V	Y	C	S	P	A	K	S	S	R	A	A	V	G	N	K	M	F	V	K	G	A	P	E	G	V
Human (Slow A_1)		V	I	R	Q	L	M	K	K	E	F	T	L	E	F	S	R	D	R	K	S	M	S	V	Y	C	S	P	A	K	S	S	R	A	A	V	G	N	K	M	F	V	K	G	A	P	E	G	V
M.Musculus (cardiac)		V	I	K	Q	L	M	K	K	E	F	T	L	E	F	S	R	D	R	K	S	M	S	V	Y	C	T	P	N	K	P	S	R	-	T	S	M	S	K	M	F	V	K	G	A	P	E	G	V
M.Musculus (ubiquit)		V	I	K	Q	L	M	R	K	E	F	T	L	E	F	S	R	D	R	K	S	M	S	V	Y	C	T	P	T	R	A	D	P	K	V	Q	G	S	K	M	F	V	K	G	A	P	E	S	V
Rattus norvegicus		V	I	K	Q	L	M	K	K	E	F	T	L	E	F	S	R	D	R	K	S	M	S	V	Y	C	T	P	N	K	P	S	-	R	T	S	M	S	K	M	F	V	K	G	A	P	E	G	V
Human SF		V	I	K	Q	L	M	R	K	E	F	T	L	E	F	S	R	D	R	K	S	M	S	V	Y	C	T	P	T	R	P	H	P	T	G	Q	G	S	K	M	F	V	K	G	A	P	E	S	V
C.elegans		V	I	Q	Q	K	W	K	K	E	F	T	L	E	F	S	R	D	R	K	S	M	S	A	Y	C	F	P	A	S	G	G	-	-	-	S	G	A	K	M	F	V	K	G	A	P	E	G	V
Human SC		V	I	K	Q	L	M	R	K	E	F	T	L	E	F	S	R	D	R	K	S	M	S	V	Y	C	T	P	T	R	P	H	P	T	G	Q	G	S	K	M	F	V	K	G	A	P	E	S	V
Leishmania donovani		L	K	R	Q	L	W	L	K	K	A	T	L	E	F	T	R	S	R	K	S	M	S	V	C	C	T	S	T	A	D	V	R	-	-	-	V	H	S	L	F	V	K	G	A	P	E	E	I
Trypanosoma cruzi		L	A	E	Q	K	W	K	K	N	T	T	L	E	F	T	R	Q	R	K	S	M	S	E	H	A	T	S	T	A	G	A	K	-	-	-	L	N	S	L	F	V	K	G	A	P	E	E	V
codon numbering
P.falciparum		680	681	682	683	684	685	686	687	688	689	690	691	692	693	694	695	696	697	698	699	700	701	702	703	704	705	706	707	708	709	710						711	712	713	714	715	716	717	718	719	720	721	722
Rabbit		474	475	476	477	478	479	480	481	482	483	484	485	486	487	488	489	490	491	492	493	494	495	496	497	498	499	500	501	502	503	504	505	506	507	508	509	510	511	512	513	514	515	516	517	518	519	520	521
human SA_1		474	475	476	477	478	479	480	481	482	483	484	485	486	487	488	489	490	491	492	493	494	495	496	497	498	499	500	501	502	503	504	505	506	507	508	509	510	511	512	513	514	515	516	517	518	519	520	521
P.falciparum		D	I	R	P	L	N	E	T	L	K	N	E	I	H	N	K	I	Q	N	M	G	-	-	K	R	A	L	R	T	L	S	F	A	Y	K	K	L	S	-	-	S	K	D	L	N	I	K	N
P.yoelii		D	I	R	P	L	T	D	S	L	K	N	E	I	L	N	K	I	K	N	M	G	-	-	K	R	A	L	R	T	L	S	F	A	Y	K	K	V	K	-	-	S	N	D	I	N	I	K	N
P.gallinaceum		E	I	H	L	L	T	Q	E	L	K	N	D	I	N	N	K	I	K	N	M	G	-	-	K	K	A	L	R	T	L	S	F	A	F	K	K	L	E	-	-	K	N	D	L	N	I	V	N
P.knowlesi		E	V	K	P	L	T	E	E	L	K	N	V	I	C	S	R	V	K	G	M	G	-	-	K	R	A	L	R	T	L	S	F	A	Y	R	K	M	K	-	-	K	T	D	L	N	V	T	N
P.berghei		D	I	R	P	L	T	D	S	L	K	N	E	I	L	N	K	I	K	N	M	G	-	-	K	R	A	L	R	T	L	S	F	A	Y	K	K	V	K	-	-	A	N	D	I	N	I	K	D
P.reichenowii		D	V	R	P	L	N	E	T	L	K	N	E	I	H	N	K	I	Q	N	M	G	-	-	K	R	A	L	R	T	L	S	F	A	Y	K	K	L	S	-	-	S	K	D	L	N	I	K	N
P.vivax		E	V	K	P	L	T	E	E	L	K	S	L	V	Y	T	R	V	K	G	M	G	-	-	K	R	A	L	R	T	L	S	F	A	Y	R	K	M	K	-	-	K	T	D	L	N	V	T	N
Rabbit		T	R	V	P	M	T	G	P	V	K	E	K	I	L	S	V	I	K	E	W	G	T	G	R	D	T	L	R	C	L	A	L	A	T	R	D	T	P	P	K	R	E	E	M	V	L	D	D
Human (Slow A_1)		T	R	V	P	L	T	G	P	V	K	E	K	I	M	A	V	I	K	E	W	G	T	G	R	D	T	L	R	C	L	A	L	A	T	R	D	T	P	P	K	R	E	E	M	V	L	D	D
M.Musculus (cardiac)		T	K	V	P	M	T	P	G	V	K	Q	K	I	M	S	V	I	R	E	W	G	S	G	S	D	T	L	R	C	L	A	L	A	T	H	D	N	P	L	K	R	E	E	M	H	L	E	D
M.Musculus (ubiquit)		R	T	A	P	L	S	T	T	S	R	E	H	I	L	A	K	I	R	D	W	G	S	G	S	D	T	L	R	C	L	A	L	A	T	R	D	T	P	P	R	K	E	D	M	H	L	D	D
Rattus norvegicus		T	K	V	P	M	T	P	G	V	K	Q	K	I	M	S	V	I	R	E	W	G	S	G	S	D	T	L	R	C	L	A	L	A	T	H	D	N	P	L	R	R	E	E	M	H	L	E	D
Human SF		R	T	A	P	L	T	P	T	S	R	E	Q	I	L	A	K	I	R	D	W	G	S	G	S	D	T	L	R	C	L	A	L	A	T	R	D	A	P	P	R	K	E	D	M	E	L	D	D
C.elegans		Q	K	V	P	L	T	S	A	M	T	Q	K	I	V	D	Q	C	V	Q	Y	G	T	G	R	D	T	L	R	C	L	A	L	G	T	I	D	T	P	V	S	V	S	N	M	N	L	E	D
Human SC		R	T	A	P	L	T	P	T	S	R	E	Q	I	L	A	K	I	R	D	W	G	S	G	S	D	T	L	R	C	L	A	L	A	T	R	D	A	P	P	R	K	E	D	M	E	L	D	D
Leishmania donovani		H	I	S	P	L	T	P	K	M	V	N	T	V	T	A	N	I	D	R	M	S	G	T	E	E	A	L	R	C	I	A	F	A	F	R	P	I	P	D	-	P	K	Q	L	N	L	S	D
Trypanosoma cruzi		V	V	I	P	L	S	D	A	L	R	S	R	I	I	A	E	I	D	A	M	S	G	S	E	H	A	L	R	C	I	G	F	A	F	K	S	T	Q	P	-	V	R	E	L	K	L	S	D
codon numbering
P.falciparum		734	735	736	737	738	739	740	741	742	743	744	745	746	747	748	749	750	751	752	753	754			755	756	757	758	759	760	761	762	763	764	765	766	767	768	769				770	771	772	773	774	775	776
Rabbit		533	534	535	536	537	538	539	540	541	542	543	544	545	546	547	548	549	550	551	552	553	554	555	556	557	558	559	560	561	562	563	564	565	566	567	568	569	570	571	572	573	574	575	576	577	578	579	580
human SA_1		533	534	535	536	537	538	539	540	541	542	543	544	545	546	547	548	549	550	551	552	553	554	555	556	557	558	559	560	561	562	563	564	565	566	567	568	569	570	571	572	573	574	575	576	577	578	579	580
P.falciparum		Y	L	G	G	L	G	I	I	D	P	P	R	K	Y	V	G	R	A	I	R	L	C	H	M	A	G	I	R	V	F	M	I	T	G	D	N	I	N	T	A	R	A	I	A	K	E	I	N
P.yoelii		Y	I	G	G	L	G	I	I	D	P	P	R	K	Y	V	G	K	A	I	S	L	C	H	L	A	G	I	R	V	F	M	I	T	G	D	N	I	D	T	A	K	A	I	A	K	E	I	N
P.gallinaceum		Y	L	G	G	L	G	I	I	D	P	P	R	K	Y	V	G	K	A	I	N	L	C	H	M	A	G	I	R	V	F	M	I	T	G	D	N	I	D	T	A	K	A	I	A	K	E	I	N
P.knowlesi		Y	L	G	G	L	G	I	I	D	P	P	R	K	Y	V	G	R	A	I	N	L	C	H	L	A	G	I	R	V	F	M	I	T	G	D	N	M	D	T	A	K	A	I	A	K	E	I	N
P.berghei		Y	I	G	G	L	G	I	I	D	P	P	R	K	Y	V	G	K	A	I	S	L	C	H	L	A	G	I	R	V	F	M	I	T	G	D	N	I	D	T	A	K	A	I	A	K	E	I	N
P.reichenowii		Y	L	G	G	L	G	I	I	D	P	P	R	K	Y	V	G	R	A	I	R	L	C	H	M	A	G	I	R	V	F	M	I	T	G	D	N	I	N	T	A	R	A	I	A	K	E	I	N
P.vivax		Y	L	G	G	L	G	I	I	D	P	P	R	K	Y	V	G	R	A	I	N	L	C	H	L	A	G	I	R	V	F	M	I	T	G	D	N	M	D	T	A	K	A	I	A	R	E	I	N
Rabbit		F	V	G	V	V	G	M	L	D	P	P	R	K	E	V	M	G	S	I	Q	L	C	R	D	A	G	I	R	V	I	M	I	T	G	D	N	K	G	T	A	I	A	I	C	R	R	I	G
Human (Slow A_1)		F	V	G	V	V	G	M	L	D	P	P	R	K	E	V	T	G	S	I	Q	L	C	R	D	A	G	I	R	V	I	M	I	T	G	D	N	K	G	T	A	I	A	I	C	R	R	I	G
M.Musculus (cardiac)		F	V	G	C	V	G	M	L	D	P	P	R	I	E	V	A	S	S	V	K	L	C	R	Q	A	G	I	R	V	I	M	I	T	G	D	N	K	G	T	A	V	A	I	C	R	R	I	G
M.Musculus (ubiquit)		F	V	G	C	V	G	M	L	D	P	P	R	P	E	V	A	A	C	I	T	R	C	S	R	A	G	I	R	V	V	M	I	T	G	D	N	K	G	T	A	V	A	I	C	R	R	L	G
Rattus norvegicus		F	V	G	C	V	G	M	L	D	P	P	R	I	E	V	A	S	S	V	K	L	C	R	Q	A	G	I	R	V	I	M	I	T	G	D	N	K	G	T	A	V	A	I	C	R	R	I	G
Human SF		F	V	G	C	V	G	M	L	D	P	P	R	P	E	V	A	A	C	I	T	R	C	Y	Q	A	G	I	R	V	V	M	I	T	G	D	N	K	G	T	A	V	A	I	C	R	R	L	G
C.elegans		F	V	G	V	V	G	M	L	D	P	P	R	T	E	V	S	D	S	I	K	A	C	N	H	A	G	I	R	V	I	M	I	T	G	D	N	K	N	T	A	E	A	I	G	R	R	I	G
Human SC		F	V	G	C	V	G	M	L	D	P	P	R	P	E	V	A	A	C	I	T	R	C	Y	Q	A	G	I	R	V	V	M	I	T	G	D	N	K	G	T	A	V	A	I	C	R	R	L	G
Leishmania donovani		F	V	G	V	C	G	M	L	D	P	P	R	G	E	V	A	D	A	I	A	K	C	R	T	A	G	I	R	V	I	V	I	T	G	D	K	K	E	T	A	E	A	V	C	R	R	I	G
Trypanosoma cruzi		F	V	G	A	C	G	M	L	D	P	P	R	A	E	V	R	E	A	I	D	N	C	R	T	A	G	I	R	V	V	V	I	T	G	D	R	K	E	T	A	E	A	I	C	R	K	L	G
codon numbering											Hinge
P.falciparum		789	790	791	792	793	794	795	796	797	798	799	800	801	802	803	804	805	806	807	808	809	810	811	812	813	814	815	816	817	818	819	820	821	822	823	824	825	826	827	828	829	830	831	832	833	834	835	836
Rabbit		593	594	595	596	597	598	599	600	601	602	603	604	605	606	607	608	609	610	611	612	613	614	615	616	617	618	619	620	621	622	623	624	625	626	627	628	629	630	631	632	633	634	635	636	637	638	639	640
human SA_1		593	594	595	596	597	598	599	600	601	602	603	604	605	606	607	608	609	610	611	612	613	614	615	616	617	618	619	620	621	622	623	624	625	626	627	628	629	630	631	632	633	634	635	636	637	638	639	640
P.falciparum		N	Y	T	N	N	K	N	T	Q	-	-	-	-	-	-	-	-	-	-	-	-	-	-	-	-	-	-	-	-	-	I	C	C	Y	N	G	R	E	F	E	D	F	S	L	E	K	Q	K
P.yoelii		K	Y	S	-	-	-	-	-	-	-	-	-	-	-	-	-	-	-	-	-	-	-	-	-	-	-	-	-	-	-	-	C	C	F	N	G	R	E	F	E	D	L	P	L	E	K	Q	K
P.gallinaceum		D	D	D	N	-	-	-	-	-	-	-	-	-	-	-	-	-	-	-	-	-	-	-	-	-	-	-	-	-	-	T	C	C	Y	N	G	R	E	F	E	D	L	P	L	E	K	Q	K
P.knowlesi		Q	N	S	K	T	S	S	G	A	K	N	S	-	-	-	-	-	-	-	-	-	-	-	-	-	-	K	K	K	L	K	C	C	Y	S	G	R	E	F	E	D	F	P	L	E	L	Q	K
P.berghei		K	Y	S	-	-	-	-	-	-	-	-	-	-	-	-	-	-	-	-	-	-	-	-	-	-	-	-	-	-	-	-	C	C	F	N	G	R	E	F	E	E	L	P	L	E	K	Q	K
P.reichenowii		N	Y	T	Y	N	K	N	-	-	-	-	-	-	-	-	-	-	-	-	-	-	-	-	-	-	-	-	-	T	Q	I	C	C	Y	N	G	R	E	F	E	D	F	S	L	E	K	Q	K
P.vivax		Q	P	A	A	S	P	N	R	R	S	G	S	G	V	S	G	G	S	G	V	D	S	V	G	S	H	N	Y	K	R	K	C	C	Y	S	G	R	E	F	E	D	F	P	L	D	V	Q	K
Rabbit		D	R	A	-	-	-	-	-	-	-	-	-	-	-	-	-	-	-	-	-	-	-	-	-	-	-	-	-	-	-	-	-	-	Y	T	G	R	E	F	D	D	L	P	L	A	E	Q	R
Human (Slow A_1)		D	R	A	-	-	-	-	-	-	-	-	-	-	-	-	-	-	-	-	-	-	-	-	-	-	-	-	-	-	-	-	-	-	Y	T	G	R	E	F	D	D	L	P	L	A	E	Q	R
M.Musculus (cardiac)		S	K	A	-	-	-	-	-	-	-	-	-	-	-	-	-	-	-	-	-	-	-	-	-	-	-	-	-	-	-	-	-	-	F	T	G	R	E	F	D	E	L	S	P	S	A	Q	R
M.Musculus (ubiquit)		G	K	A	-	-	-	-	-	-	-	-	-	-	-	-	-	-	-	-	-	-	-	-	-	-	-	-	-	-	-	-	-	-	Y	T	G	R	E	F	D	D	L	S	P	E	Q	Q	R
Rattus norvegicus		S	K	A	-	-	-	-	-	-	-	-	-	-	-	-	-	-	-	-	-	-	-	-	-	-	-	-	-	-	-	-	-	-	F	T	G	R	E	F	D	E	L	S	P	S	A	Q	R
Human SF		G	K	A	-	-	-	-	-	-	-	-	-	-	-	-	-	-	-	-	-	-	-	-	-	-	-	-	-	-	-	-	-	-	Y	T	G	R	E	F	D	D	L	S	P	E	Q	Q	R
C.elegans		G	K	A	-	-	-	-	-	-	-	-	-	-	-	-	-	-	-	-	-	-	-	-	-	-	-	-	-	-	-	-	-	-	Y	T	G	R	E	F	D	D	L	P	P	E	Q	Q	S
Human SC		G	K	A	-	-	-	-	-	-	-	-	-	-	-	-	-	-	-	-	-	-	-	-	-	-	-	-	-	-	-	-	-	-	Y	T	G	R	E	F	D	D	L	S	P	E	Q	Q	R
Leishmania donovani		G	L	S	-	-	-	-	-	-	-	-	-	-	-	-	-	-	-	-	-	-	-	-	-	-	-	-	-	-	-	-	-	-	F	T	G	Y	E	L	D	Q	M	T	P	A	Q	R	R
Trypanosoma cruzi		G	L	S	-	-	-	-	-	-	-	-	-	-	-	-	-	-	-	-	-	-	-	-	-	-	-	-	-	-	-	-	-	-	Y	T	G	A	E	F	E	G	M	N	P	A	E	K	R
codon numbering
P.falciparum		849	850	851	852	853	854	855	856	857																						858	859	860	861	862	863	864	865	866	867	868	869	870	871	872	873	874	875
Rabbit		650	651	652																															653	654	655	656	657	658	659	660	661	662	663	664	665	666	667
human SA_1		650	651	652																															653	654	655	656	657	658	659	660	661	662	663	664	665	666	667
P.falciparum		R	T	E	P	K	H	K	K	Q	I	V	K	V	L	K	D	L	G	E	T	V	A	M	T	G	D	G	V	N	D	A	P	A	L	K	S	A	D	I	G	I	A	M	G	I	N	G	T
P.yoelii		R	T	E	P	K	H	K	K	N	I	V	K	I	L	K	D	L	G	E	T	V	A	M	T	G	D	G	V	N	D	A	P	A	L	K	S	A	D	I	G	I	A	M	G	I	N	G	T
P.gallinaceum		R	T	E	P	K	H	K	K	Q	I	V	K	V	L	K	D	L	G	E	T	V	A	M	T	G	D	G	V	N	D	A	P	A	L	K	S	A	D	I	G	I	A	M	G	I	N	G	T
P.knowlesi		R	T	E	P	K	H	K	K	Q	I	V	K	I	L	K	D	L	G	E	T	V	A	M	T	G	D	G	V	N	D	A	P	A	L	K	S	A	D	I	G	I	S	M	G	I	N	G	T
P.berghei		R	T	E	P	K	H	K	K	N	I	V	K	I	L	K	D	L	G	E	T	V	A	M	T	G	D	G	V	N	D	A	P	A	L	K	S	A	D	I	G	I	A	M	G	I	N	G	T
P.reichenowii		R	T	E	P	K	H	K	K	Q	I	V	K	V	L	K	D	L	G	E	T	V	A	M	T	G	D	G	V	N	D	A	P	A	L	K	S	A	D	I	G	I	A	M	G	I	N	G	T
P.vivax		R	T	E	P	K	H	K	K	Q	I	V	K	I	L	K	D	L	G	E	T	V	A	M	T	G	D	G	V	N	D	A	P	A	L	K	S	A	D	I	G	I	S	M	G	I	N	G	T
Rabbit		R	V	E	P	S	H	K	S	K	I	V	E	Y	L	Q	S	Y	D	E	I	T	A	M	T	G	D	G	V	N	D	A	P	A	L	K	K	A	E	I	G	I	A	M	G	S	-	G	T
Human (Slow A_1)		R	V	E	P	S	H	K	S	K	I	V	E	Y	L	Q	S	Y	D	E	I	T	A	M	T	G	D	G	V	N	D	A	P	A	L	K	K	A	E	I	G	I	A	M	G	S	-	G	T
M.Musculus (cardiac)		R	V	E	P	S	H	K	S	K	I	V	E	F	L	Q	S	F	D	E	I	T	A	M	T	G	D	G	V	N	D	A	P	A	L	K	K	S	E	I	G	I	A	M	G	S	-	G	T
M.Musculus (ubiquit)		R	V	E	P	A	H	K	S	R	I	V	E	N	L	Q	S	F	N	E	I	T	A	M	T	G	D	G	V	N	D	A	P	A	L	K	K	A	E	I	G	I	A	M	G	S	-	G	T
Rattus norvegicus		R	V	E	P	S	H	K	S	K	I	V	E	F	L	Q	S	F	D	E	I	T	A	M	T	G	D	G	V	N	D	A	P	A	L	K	K	S	E	I	G	I	A	M	G	S	-	G	T
Human SF		R	V	E	P	A	H	K	S	R	I	V	E	N	L	Q	S	F	N	E	I	T	A	M	T	G	D	G	V	N	D	A	P	A	L	K	K	A	E	I	G	I	A	M	G	S	-	G	T
C.elegans		R	V	E	P	S	H	K	S	K	I	V	D	I	L	Q	S	Q	G	E	I	T	A	M	T	G	D	G	V	N	D	A	P	A	L	K	K	A	E	I	G	I	S	M	G	S	-	G	T
Human SC		R	V	E	P	A	H	K	S	R	I	V	E	N	L	Q	S	F	N	E	I	T	A	M	T	G	D	G	V	N	D	A	P	A	L	K	K	A	E	I	G	I	A	M	G	S	-	G	T
Leishmania donovani		R	T	D	P	S	H	K	M	Q	L	V	N	L	L	Q	E	Q	R	L	I	C	A	M	T	G	D	G	V	N	D	S	P	A	L	K	K	A	D	I	G	I	A	M	G	S	-	G	T
Trypanosoma cruzi		R	T	D	P	S	H	K	M	Q	L	V	K	L	L	Q	E	Q	K	L	I	C	A	R	T	G	D	G	V	N	D	A	P	A	L	K	K	A	D	I	G	I	A	M	G	S	-	G	T
codon numbering
P.falciparum		888	889	890	891	892	893	894	895	896	897	898	899	900	901	902	903	904	905	906	907	908	909	910	911	912	913	914	915	916	917	918	919	920	921	922	923	924	925	926	927	928	929	930	931	932	933	934	935
Rabbit		678	679	680	681	682	683	684	685	686	687	688	689	690	691	692	693	694	695	696	697	698	699	700	701	702	703	704	705	706	707	708	709	710	711	712	713	714	715	716	717	718	719	720	721	722		723	724
human SA_1		678	679	680	681	682	683	684	685	686	687	688	689	690	691	692	693	694	695	696	697	698	699	700	701	702	703	704	705	706	707	708	709	710	711	712	713	714	715	716	717	718	719	720	721	722		723	724
P.falciparum		D	D	N	F	N	T	I	V	E	A	I	K	E	G	R	C	I	Y	N	N	M	K	A	F	I	R	Y	L	I	S	S	N	I	G	E	V	A	S	I	F	I	T	A	L	L	G	I	P
P.yoelii		D	D	N	F	N	T	I	V	E	A	I	K	E	G	R	C	I	Y	N	N	M	K	A	F	I	R	Y	L	I	S	S	N	I	G	E	V	A	S	I	F	I	T	A	I	L	G	I	P
P.gallinaceum		D	D	N	F	N	T	I	V	E	A	I	K	E	G	R	C	I	Y	N	N	M	K	A	F	I	R	Y	L	I	S	S	N	I	G	E	V	A	S	I	F	I	T	A	I	L	G	I	P
P.knowlesi		D	D	N	F	N	T	I	V	E	A	I	K	E	G	R	C	I	Y	N	N	M	K	A	F	I	R	Y	L	I	S	S	N	I	G	E	V	A	S	I	F	I	T	A	L	L	G	I	P
P.berghei		D	D	N	F	N	T	I	V	E	A	I	K	E	G	R	C	I	Y	N	N	M	K	A	F	I	R	Y	L	I	S	S	N	I	G	E	V	A	S	I	F	I	N	A	I	V	G	I	P
P.reichenowii		D	D	N	F	N	T	I	V	E	A	I	K	E	G	R	C	I	Y	N	N	M	K	A	F	I	R	Y	L	I	S	S	N	I	G	E	V	A	S	I	F	I	T	A	L	L	G	I	P
P.vivax		D	D	N	F	N	T	I	V	E	A	I	K	E	G	R	C	I	Y	N	N	M	K	A	F	I	R	Y	L	I	S	S	N	I	G	E	V	A	S	I	F	L	T	A	L	L	G	I	P
Rabbit		D	D	N	F	S	T	I	V	A	A	V	E	E	G	R	A	I	Y	N	N	M	K	Q	F	I	R	Y	L	I	S	S	N	V	G	E	V	V	C	I	F	L	T	A	A	L	G	L	P
Human (Slow A_1)		D	D	N	F	S	T	I	V	A	A	V	E	E	G	R	A	I	Y	N	N	M	K	Q	F	I	R	Y	L	I	S	S	N	V	G	E	V	V	C	I	F	L	T	A	A	L	G	L	P
M.Musculus (cardiac)		D	D	N	F	S	T	I	V	A	A	V	E	E	G	R	A	I	Y	N	N	M	K	Q	F	I	R	Y	L	I	S	S	N	V	G	E	V	V	C	I	F	L	T	A	A	L	G	F	P
M.Musculus (ubiquit)		D	D	N	F	A	S	I	V	A	A	V	E	E	G	R	A	I	Y	N	N	M	K	Q	F	I	R	Y	L	I	S	S	N	V	G	E	V	V	C	I	F	L	T	A	I	L	G	L	P
Rattus norvegicus		D	D	N	F	S	T	I	V	A	A	V	E	E	G	R	A	I	Y	N	N	M	K	Q	F	I	R	Y	L	I	S	S	N	V	G	E	V	V	C	I	F	L	T	A	A	L	G	F	P
Human SF		D	D	N	F	A	S	I	V	A	A	V	E	E	G	R	A	I	Y	S	N	M	K	Q	F	I	R	Y	L	I	S	S	N	V	G	E	V	V	C	I	F	L	T	A	I	L	G	L	P
C.elegans		D	D	N	F	A	S	I	V	S	A	V	E	E	G	R	A	I	Y	N	N	M	K	Q	F	I	R	Y	L	I	S	S	N	V	G	E	V	V	S	I	F	M	V	A	A	L	G	I	P
Human SC		D	D	N	F	A	S	I	V	A	A	V	E	E	G	R	A	I	Y	S	N	M	K	Q	F	I	R	Y	L	I	S	S	N	V	G	E	V	V	C	I	F	L	T	A	I	L	G	L	P
Leishmania donovani		D	D	N	F	A	T	V	V	K	A	V	H	E	G	R	T	I	F	N	N	T	K	Q	F	I	R	Y	L	I	S	S	N	I	G	E	V	A	C	V	L	A	T	G	L	F	G	L	P
Trypanosoma cruzi		E	D	N	F	A	T	V	V	K	A	V	G	E	G	R	A	I	F	N	N	T	K	Q	F	I	R	Y	L	I	S	S	N	I	G	E	V	A	C	I	L	L	T	G	L	C	G	L	P
							M5
codon numbering
P.falciparum		948	949	950	951	952	953	954	955	956	957	958	959	960	961	962	963	964	965	966	967	968	969	970	971	972	973	974	975	976	977	978	979	980	981	982	983	984	985	986	987	988	989	990	991	992	993	994	995
Rabbit		737	738	739	740	741	742	743	744	745	746	747	748	749	750	751	752	753	754	755	756	757	758	759	760	761	762	763	764	765	766	767	768	769	770	771	772	773	774	775	776	777	778	779	780	781	782	783	784
human SA_1		737	738	739	740	741	742	743	744	745	746	747	748	749	750	751	752	753	754	755	756	757	758	759	760	761	762	763	764	765	766	767	768	769	770	771	772	773	774	775	776	777	778	779	780	781	782	783	784
P.falciparum		L	V	T	D	G	L	P	A	T	A	L	G	F	N	P	P	E	H	D	V	M	K	C	K	P	R	H	K	N	D	N	L	I	N	G	L	T	L	L	R	Y	I	I	I	G	T	Y	V
P.yoelii		L	V	T	D	G	L	P	A	T	A	L	G	F	N	P	P	E	H	D	V	M	K	C	K	P	R	H	R	N	D	N	L	I	N	G	L	T	L	L	R	Y	I	V	I	G	T	Y	V
P.gallinaceum		L	V	T	D	G	L	P	A	T	A	L	G	F	N	P	P	E	H	D	V	M	K	C	K	P	R	H	K	N	D	N	L	I	N	G	L	T	L	L	R	Y	I	I	I	G	T	Y	V
P.knowlesi		L	V	T	D	G	L	P	A	T	A	L	G	F	N	P	P	E	H	D	V	M	K	C	K	P	R	H	K	N	D	N	L	I	N	G	L	T	L	L	R	Y	I	V	I	G	T	Y	V
P.berghei		L	V	T	D	G	L	P	A	T	A	L	G	F	N	P	P	E	H	D	V	M	K	C	K	P	R	H	R	N	D	N	L	I	N	G	L	T	L	L	R	Y	I	I	I	G	T	Y	V
P.reichenowii		L	V	T	D	G	L	P	A	T	A	L	G	F	N	P	P	E	H	D	V	M	K	C	K	P	R	H	K	N	D	N	L	I	N	G	L	T	L	L	R	Y	I	I	I	G	T	Y	V
P.vivax		L	V	T	D	G	L	P	A	T	A	L	G	F	N	P	P	E	H	D	V	M	K	C	K	P	R	H	K	N	D	S	L	I	N	G	L	T	L	L	R	Y	I	V	I	G	T	Y	V
Rabbit		L	V	T	D	G	L	P	A	T	A	L	G	F	N	P	P	D	L	D	I	M	D	R	P	P	R	S	P	K	E	P	L	I	S	G	W	L	F	F	R	Y	M	A	I	G	G	Y	V
Human (Slow A_1)		L	V	T	D	G	L	P	A	T	A	L	G	F	N	P	P	D	L	D	I	M	D	R	P	P	R	S	P	K	E	P	L	I	S	G	W	L	F	F	R	Y	M	A	I	G	G	Y	V
M.Musculus (cardiac)		L	V	T	D	G	L	P	A	T	A	L	G	F	N	P	P	D	L	D	I	M	N	K	P	P	R	N	P	K	E	P	L	I	S	G	W	L	F	F	R	Y	L	A	I	G	C	Y	V
M.Musculus (ubiquit)		L	V	T	D	G	L	P	A	T	A	L	G	F	N	P	P	D	L	D	I	M	E	K	P	P	R	N	P	R	E	A	L	I	S	G	W	L	F	F	R	Y	L	A	I	G	V	Y	V
Rattus norvegicus		L	V	T	D	G	L	P	A	T	A	L	G	F	N	P	P	D	L	D	I	M	N	K	P	P	R	N	P	K	E	P	L	I	S	G	W	L	F	F	R	Y	L	A	I	G	C	Y	V
Human SF		L	V	T	D	G	L	P	A	T	A	L	G	F	N	P	P	D	L	D	I	M	E	K	L	P	R	S	P	R	E	A	L	I	S	G	W	L	F	F	R	Y	L	A	I	G	V	Y	V
C.elegans		L	V	T	D	G	L	P	A	T	A	L	G	F	N	P	P	D	L	D	I	M	D	R	H	P	R	S	A	N	D	G	L	I	S	G	W	L	F	F	R	Y	L	A	V	G	T	Y	V
Human SC		L	V	T	D	G	L	P	A	T	A	L	G	F	N	P	P	D	L	D	I	M	E	K	L	P	R	S	P	R	E	A	L	I	S	G	W	L	F	F	R	Y	L	A	I	G	V	Y	V
Leishmania donovani		L	V	T	D	G	L	P	A	T	A	L	G	F	N	A	A	D	P	D	I	M	E	Q	A	P	R	R	G	D	E	P	I	V	D	G	W	L	F	F	R	Y	M	V	V	G	V	Y	V
Trypanosoma cruzi		L	V	T	D	G	F	P	A	T	A	F	G	F	N	A	P	D	E	D	I	M	Q	Q	P	P	R	H	V	D	E	P	I	V	N	G	W	M	F	L	R	Y	M	V	I	G	V	Y	V
codon numbering
P.falciparum		1008	1009	1010	1011	1012	1013	1014	1015	1016	1017	1018	1019	1020	1021	1022	1023	1024	1025	1026	1027	1028	1029	1030	1031	1032	1033	1034	1035	1036	1037	1038	1039	1040	1041	1042	1043	1044	1045	1046	1047	1048	1049	1050	1051	1052	1053	1054	1055
Rabbit		797	798	799	800	801	802	803	804	805	806	807	808	809	810	811	812	813	814	815	816	817	818	819	820	821	822	823	824	825	826	827	828	829	830	831	832	833	834	835	836	837	838	839	840	841	842	843	844
human SA_1		797	798	799	800	801	802	803	804	805	806	807	808	809	810	811	812	813	814	815	816	817	818	819	820	821	822	823	824	825	826	827	828	829	830	831	832	833	834	835	836	837	838	839	840	841	842	843	844
P.falciparum		L	F	Y	P	D	S	D	M	H	T	L	I	N	F	Y	Q	L	S	H	Y	N	Q	C	K	A	W	N	N	F	R	V	N	K	V	Y	D	M	S	E	D	H	C	S	Y	F	S	A	G
P.yoelii		M	F	Y	P	D	M	D	N	H	T	L	I	N	F	Y	Q	L	S	H	Y	N	Q	C	K	T	W	S	N	F	N	V	N	K	V	Y	D	M	S	E	D	L	C	S	Y	F	S	A	G
P.gallinaceum		L	F	Y	P	D	T	D	K	H	T	L	I	N	F	Y	Q	L	S	H	Y	N	Q	C	K	A	W	S	N	F	K	V	N	R	I	Y	D	M	T	D	N	S	C	S	Y	F	S	T	G
P.knowlesi		L	F	Y	P	D	M	D	G	H	T	L	V	N	F	Y	Q	L	S	H	Y	N	Q	C	K	A	W	G	N	F	R	V	K	R	V	Y	G	M	S	E	D	P	C	S	Y	F	S	M	G
P.berghei		V	F	Y	P	D	I	D	N	H	T	L	I	N	F	Y	Q	L	S	H	Y	N	Q	C	K	T	W	S	N	F	K	V	N	K	I	Y	G	M	S	E	D	L	C	S	Y	F	S	A	G
P.reichenowii		L	F	Y	P	D	S	D	M	H	T	L	I	N	F	Y	Q	L	S	H	Y	N	Q	C	K	A	W	N	N	F	R	V	N	K	V	Y	D	M	S	E	D	H	C	S	Y	F	S	A	G
P.vivax		L	F	Y	P	D	L	D	G	H	T	L	V	S	F	Y	Q	L	S	H	Y	N	Q	C	K	A	W	P	D	F	Q	V	N	R	V	Y	A	M	S	D	D	P	C	S	Y	F	S	A	G
Rabbit		M	Y	A	E	D	G	-	-	-	P	G	V	T	Y	H	Q	L	T	H	F	M	Q	C	T	-	-	-	-	-	-	-	E	D	H	P	H	F	E	G	L	D	C	E	I	F	E	A	P
Human (Slow A_1)		L	Y	A	E	D	G	-	-	-	P	H	V	N	Y	S	Q	L	T	H	F	M	Q	C	T	-	-	-	-	-	-	-	E	D	N	T	H	F	E	G	I	D	C	E	V	F	E	A	P
M.Musculus (cardiac)		I	A	A	D	G	G	-	-	-	P	R	V	S	F	Y	Q	L	S	H	F	L	Q	C	K	-	-	-	-	-	-	-	E	D	N	P	D	F	D	G	V	D	C	A	I	F	E	S	P
M.Musculus (ubiquit)		L	Y	D	T	E	G	-	-	-	P	Q	V	T	F	Y	Q	L	R	N	F	L	K	C	S	-	-	-	-	-	-	-	E	D	N	P	L	F	A	G	I	D	C	K	V	F	E	S	R
Rattus norvegicus		I	A	A	D	G	G	-	-	-	P	R	V	S	F	Y	Q	L	S	H	F	L	Q	C	K	-	-	-	-	-	-	-	E	D	N	P	D	F	E	G	V	D	C	A	I	F	E	S	P
Human SF		V	Y	D	A	E	G	-	-	-	P	H	I	N	F	Y	Q	L	R	N	F	L	K	C	S	-	-	-	-	-	-	-	E	D	N	P	L	F	A	G	I	D	C	E	V	F	E	S	R
C.elegans		L	L	Y	E	E	G	-	-	-	P	Q	I	T	Y	Y	Q	L	T	H	W	M	R	C	E	-	-	-	-	-	-	-	I	E	P	D	N	F	A	D	L	D	C	A	V	F	E	D	N
Human SC		V	Y	D	A	E	G	-	-	-	P	H	I	N	F	Y	Q	L	R	N	F	L	K	C	S	-	-	-	-	-	-	-	E	D	N	P	L	F	A	G	I	D	C	E	V	F	E	S	R
Leishmania donovani		L	T	N	G	-	-	-	-	-	-	-	F	T	L	S	D	L	A	S	F	T	T	C	T	-	-	-	-	-	-	-	-	-	-	-	D	M	S	N	S	R	C	A	V	L	A	N	P
Trypanosoma cruzi		L	S	H	G	-	-	-	-	-	-	-	F	N	W	K	D	L	T	T	Y	A	A	C	T	-	-	-	-	-	-	-	-	-	-	-	D	M	Q	D	A	K	C	A	I	L	A	D	P
codon numbering
P.falciparum		1068	1069	1070	1071	1072	1073	1074	1075	1076	1077	1078	1079	1080	1081	1082	1083	1084	1085	1086	1087	1088	1089	1090	1091	1092	1093	1094	1095	1096	1097	1098	1099	1100	1101	1102	1103	1104	1105	1106	1107	1108	1109	1110	1111	1112	1113	1114	1115
Rabbit		857	858	859	860	861	862				863	864	865	866	867	868	869	870	871	872	873	874	875	876	877								878	879	880	881	882	883	884	885	886	887	888	889	890	891	892	893	894
human SA_1		857	858	859	860	861	862				863	864	865	866	867	868	869	870	871	872	873	874	875	876	877								878	879	880	881	882	883	884	885	886	887	888	889	890	891	892	893	894
P.falciparum		L	V	L	I	E	M	F	N	A	L	N	A	L	S	E	Y	N	S	L	F	E	I	P	P	W	R	N	M	Y	L	V	L	A	T	I	G	S	L	L	L	H	V	L	I	L	Y	I	P
P.yoelii		L	V	L	I	E	M	F	N	A	L	N	A	L	S	E	Y	N	S	L	F	V	L	P	P	W	R	N	M	Y	L	V	L	A	T	I	G	S	L	F	L	H	C	L	I	I	Y	F	P
P.gallinaceum		L	V	L	I	E	M	F	N	A	L	N	A	L	S	E	Y	N	S	L	F	E	I	P	P	W	R	N	F	Y	L	V	L	A	T	I	G	S	L	L	L	H	F	L	I	I	Y	I	P
P.knowlesi		L	V	V	I	E	M	F	N	A	L	N	A	L	S	E	Y	N	S	L	F	K	I	P	P	W	R	N	M	Y	L	V	L	A	T	I	G	S	L	L	L	H	F	M	I	L	Y	I	P
P.berghei		L	V	L	I	E	M	F	N	A	L	N	A	L	S	E	Y	N	S	L	F	V	L	P	P	W	R	N	M	Y	L	V	F	A	T	I	G	S	L	F	L	H	C	L	I	I	Y	F	P
P.reichenowii		L	V	L	I	E	M	F	N	A	L	N	A	L	S	E	Y	N	S	L	F	E	I	P	P	W	R	N	M	Y	L	V	L	A	T	I	G	S	L	L	L	H	V	L	I	L	Y	I	P
P.vivax		L	V	V	I	E	M	F	N	A	L	N	A	L	S	E	Y	N	S	L	F	Q	I	P	P	W	R	N	M	Y	L	V	L	A	T	I	G	S	L	L	L	H	F	M	I	L	Y	I	P
Rabbit		L	V	T	I	E	M	C	N	A	L	N	S	L	S	E	N	Q	S	L	M	R	M	P	P	W	V	N	I	W	L	L	G	S	I	C	L	S	M	S	L	H	F	L	I	L	Y	V	D
Human (Slow A_1)		L	V	T	I	E	M	C	N	A	L	N	S	L	S	E	N	Q	S	L	L	R	M	P	P	W	V	N	I	W	L	L	G	S	I	C	L	S	M	S	L	H	F	L	I	L	Y	V	D
M.Musculus (cardiac)		L	V	T	I	E	M	C	N	A	L	N	S	L	S	E	N	Q	S	L	L	R	M	P	P	W	E	N	I	W	L	V	G	S	I	C	L	S	M	S	L	H	F	L	I	L	Y	V	E
M.Musculus (ubiquit)		L	V	T	I	E	M	C	N	A	L	N	S	V	S	E	N	Q	S	L	L	R	M	P	P	W	L	N	P	W	L	L	G	A	V	V	M	S	M	A	L	H	F	L	I	L	L	V	P
Rattus norvegicus		L	V	T	I	E	M	C	N	A	L	N	S	L	S	E	N	Q	S	L	L	R	M	P	P	W	E	N	I	W	L	V	G	S	I	C	L	S	M	S	L	H	F	L	I	L	Y	V	E
Human SF		L	V	T	I	E	M	C	N	A	L	N	S	V	S	E	N	Q	S	L	L	R	M	P	P	W	M	N	P	W	L	L	V	A	V	A	M	S	M	A	L	H	F	L	I	L	L	V	P
C.elegans		L	V	T	I	E	M	L	N	A	I	N	S	L	S	E	N	Q	S	L	L	V	M	P	P	W	K	N	I	W	L	M	A	A	I	S	L	S	M	S	L	H	F	V	I	L	Y	V	D
Human SC		L	V	T	I	E	M	C	N	A	L	N	S	V	S	E	N	Q	S	L	L	R	M	P	P	W	M	N	P	W	L	L	V	A	V	A	M	S	M	A	L	H	F	L	I	L	L	V	P
Leishmania donovani		L	V	V	V	E	M	L	N	A	L	N	A	L	S	E	N	Q	S	L	V	V	I	R	P	S	T	N	K	W	L	I	A	A	I	C	S	S	I	A	L	H	L	T	I	M	Y	I	P
Trypanosoma cruzi		L	V	L	V	E	M	L	N	A	L	N	A	L	S	E	N	A	S	L	I	T	A	R	P	S	S	N	I	W	L	L	L	A	I	F	S	S	L	A	L	H	L	M	I	M	Y	V	P
codon numbering
P.falciparum		1128	1129	1130	1131	1132	1133	1134	1135	1136	1137	1138	1139	1140	1141	1142	1143	1144	1145	1146	1147	1148	1149	1150	1151	1152	1153	1154	1155	1156	1157	1158	1159	1160	1161	1162	1163	1164	1165	1166	1167	1168	1169	1170	1171	1172	1173	1174	1175
Rabbit		904	905	906	907	908	909	910	911	912	913	914	915	916	917	918	919	920	921	922	923	924	925	926	927	928	929	930	931	932	933	934	935	936	937	938	939	940	941	942	943	944	945	946	947	948	949	950	951
human SA_1		904	905	906	907	908	909	910	911	912	913	914	915	916	917	918	919	920	921	922	923	924	925	926	927	928	929	930	931	932	933	934	935	936	937	938	939	940	941	942	943	944	945	946	947	948	949	950	951
P.falciparum		A	-	-	-	-	-	-	-	-	-	-	-	-	-	-	-	-	-	-	-	Y	D	W	F	L	V	F	L	W	S	F	P	V	I	I	L	D	E	I	I	K	F	Y	A	K	R	K	L
P.yoelii		L	-	-	-	-	-	-	-	-	-	-	-	-	-	-	-	-	-	-	-	H	D	W	F	L	V	F	L	W	S	F	P	V	I	I	I	D	E	I	I	K	F	Y	A	K	K	Q	L
P.gallinaceum		Y	-	-	-	-	-	-	-	-	-	-	-	-	-	-	-	-	-	-	-	Y	D	W	L	L	V	F	L	W	S	F	P	V	I	I	I	D	E	V	I	K	F	Y	A	K	R	K	L
P.knowlesi		P	-	-	-	-	-	-	-	-	-	-	-	-	-	-	-	-	-	-	-	Y	D	W	F	L	V	L	M	W	S	F	P	V	I	I	I	D	E	V	I	K	F	Y	A	K	R	Q	L
P.berghei		L	-	-	-	-	-	-	-	-	-	-	-	-	-	-	-	-	-	-	-	H	D	W	F	L	V	F	L	W	S	F	P	V	I	I	I	D	E	V	I	K	F	Y	A	K	K	Q	L
P.reichenowii		A	-	-	-	-	-	-	-	-	-	-	-	-	-	-	-	-	-	-	-	Y	D	W	F	L	V	F	L	W	S	F	P	V	I	I	L	D	E	I	I	K	F	Y	A	K	R	K	L
P.vivax		P	-	-	-	-	-	-	-	-	-	-	-	-	-	-	-	-	-	-	-	Y	D	W	L	L	V	F	M	W	S	F	P	V	I	I	I	D	E	V	I	K	F	Y	A	K	R	Q	L
Rabbit		L	-	-	-	-	-	-	-	-	-	-	-	-	-	-	-	-	-	-	-	T	Q	W	L	M	V	L	K	I	S	L	P	V	I	G	L	D	E	I	L	K	F	I	A	R	N	Y	L
Human (Slow A_1)		L	-	-	-	-	-	-	-	-	-	-	-	-	-	-	-	-	-	-	-	T	Q	W	L	M	V	L	K	I	S	L	P	V	I	G	L	D	E	I	L	K	F	V	A	R	N	Y	L
M.Musculus (cardiac)		L	-	-	-	-	-	-	-	-	-	-	-	-	-	-	-	-	-	-	-	T	Q	W	L	M	V	L	K	I	S	L	P	V	I	L	M	D	E	T	L	K	F	V	A	R	N	Y	L
M.Musculus (ubiquit)		G	-	-	-	-	-	-	-	-	-	-	-	-	-	-	-	-	-	-	-	R	Q	W	G	V	V	L	Q	M	S	L	P	V	I	L	L	D	E	A	L	K	Y	L	S	R	N	H	M
Rattus norvegicus		L	-	-	-	-	-	-	-	-	-	-	-	-	-	-	-	-	-	-	-	T	Q	W	L	M	V	L	K	I	S	L	P	V	I	L	M	D	E	T	L	K	F	V	A	R	N	Y	L
Human SF		G	-	-	-	-	-	-	-	-	-	-	-	-	-	-	-	-	-	-	-	R	Q	W	V	V	V	L	Q	I	S	L	P	V	I	L	L	D	E	A	L	K	Y	L	S	R	N	H	M
C.elegans		W	-	-	-	-	-	-	-	-	-	-	-	-	-	-	-	-	-	-	-	V	E	W	I	A	V	L	K	I	S	L	P	V	L	L	L	D	E	I	L	K	F	I	A	R	N	Y	I
Human SC		G	-	-	-	-	-	-	-	-	-	-	-	-	-	-	-	-	-	-	-	R	Q	W	V	V	V	L	Q	I	S	L	P	V	I	L	L	D	E	A	L	K	Y	L	S	R	N	H	M
Leishmania donovani		V	D	V	D	V	V	A	T	A	S	P	W	E	V	L	L	P	T	D	F	T	D	W	K	T	V	L	V	L	S	I	P	V	I	F	L	D	E	L	L	K	L	F	S	R	C	S	N
Trypanosoma cruzi		V	D	P	L	I	V	K	E	A	Q	P	F	S	V	L	V	P	S	N	F	D	D	W	K	A	V	I	V	F	S	V	P	V	I	F	I	D	E	L	L	K	Y	I	T	R	H	M	Q
codon numbering
P.falciparum		1188																				1189	1190	1191	1192	1193	1194	1195	1196	1197	1198	1199	1200	1201	1202	1203	1204	1205	1206	1207	1208	1209	1210	1211	1212	1213	1214	1215	1216
Rabbit		964																				965	966	967	968	969	970	971	972	973	974	975	976	977	978	979	980	981	982	983	984	985	986	987	988	989	990	991	992
human SA_1		964																				965	966	967	968	969	970	971	972	973	974	975	976	977	978	979	980	981	982	983	984	985	986	987	988	989	990	991	992
P.falciparum		T	K	K	I	K	I	D	-	-	-	-	-	-	-	-	-	-	-	-	-	-	-	-	-	-	-	-	-	-	-	-	-	-	-	-	-	-	-	-	-	-	-	-	-	-	-	-	-
P.yoelii		G	Q	K	L	K	T	Q	S	H	T	Q	I	L	N	I	T	D	M	Q	T	D	I	Q	T	D	I	Q	T	D	T	Q	-	-	-	-	-	-	-	-	-	-	-	-	-	-	-	-	-
P.gallinaceum		I	N	K	L	K	I	D	-	-	-	-	-	-	-	-	-	-	-	-	-	-	-	-	-	-	-	-	-	-	-	-	-	-	-	-	-	-	-	-	-	-	-	-	-	-	-	-	-
P.knowlesi		K	Q	K	L	E	-	-	-	-	-	-	-	-	-	-	-	-	-	-	-	-	-	-	-	-	-	-	-	-	-	-	-	-	-	-	-	-	-	-	-	-	-	-	-	-	-	-	-
P.berghei		G	Q	K	L	K	T	Q	-	-	-	-	-	-	-	-	-	-	-	-	-	-	-	-	-	-	-	-	-	-	-	-	-	-	-	-	-	-	-	-	-	-	-	-	-	-	-	-	-
P.reichenowii		T	K	K	I	K	I	D	-	-	-	-	-	-	-	-	-	-	-	-	-	-	-	-	-	-	-	-	-	-	-	-	-	-	-	-	-	-	-	-	-	-	-	-	-	-	-	-	-
P.vivax		K	Q	K	I	D	-	-	-	-	-	-	-	-	-	-	-	-	-	-	-	-	-	-	-	-	-	-	-	-	-	-	-	-	-	-	-	-	-	-	-	-	-	-	-	-	-	-	-
Rabbit		-	-	-	-	-	-	-	-	-	-	-	-	-	-	-	-	-	-	-	-	-	-	-	-	-	-	-	-	-	-	-	-	-	-	-	-	-	-	-	-	-	-	-	-	-	-	-	-
Human (Slow A_1)		R	R	K	-	-	-	-	-	-	-	-	-	-	-	-	-	-	-	-	-	-	-	-	-	-	-	-	-	-	-	-	-	-	-	-	-	-	-	-	-	-	-	-	-	-	-	-	-
M.Musculus (cardiac)		E	-	-	-	-	-	-	-	-	-	-	-	-	-	-	-	-	-	-	-	-	-	-	-	-	-	-	-	-	-	-	-	-	-	-	-	-	-	-	-	-	-	-	-	-	-	-	-
M.Musculus (ubiquit)		Q	A	R	S	R	Q	L	P	T	T	S	R	T	P	Y	H	T	G	K	K	G	P	E	V	N	P	G	S	R	G	E	S	P	V	W	P	S	D	-	-	-	-	-	-	-	-	-	-
Rattus norvegicus		C	A	Q	P	A	T	K	P	S	C	S	L	S	A	C	T	D	G	I	S	W	P	F	V	L	L	I	M	P	L	V	V	W	V	Y	S	T	D	T	N	F	S	D	M	F	W	S	-
Human SF		S	Q	K	-	-	-	-	-	-	-	-	-	-	-	-	-	-	-	-	-	-	-	-	-	-	-	-	-	-	-	-	-	-	-	-	-	-	-	-	-	-	-	-	-	-	-	-	-
C.elegans		S	A	I	S	L	L	A	W	V	S	V	T	L	A	Y	F	A	W	M	L	G	P	Y	A	E	L	I	N	H	A	L	V	G	P	S	V	D	P	S	K	F	D	A	V	V	T	P	D
Human SC		S	Q	A	W	S	R	Q	P	L	T	T	S	W	T	P	D	H	T	G	L	A	S	L	K	K	-	-	-	-	-	-	-	-	-	-	-	-	-	-	-	-	-	-	-	-	-	-	-
Leishmania donovani		S	A	E	P	V	V	G	G	L	S	G	M	-	-	-	-	-	-	-	-	-	-	-	-	-	-	-	-	-	-	-	-	-	-	-	-	-	-	-	-	-	-	-	-	-	-	-	-
Trypanosoma cruzi		N	N	-	-	-	-	-	-	-	-	-	-	-	-	-	-	-	-	-	-	-	-	-	-	-	-	-	-	-	-	-	-	-	-	-	-	-	-	-	-	-	-	-	-	-	-	-	-
codon numbering
P.falciparum		1222	1223	1224	1225	1226	1227	1228
Rabbit
human SA_1		999	1000	1001
[truncated: 13 more columns]
